# Supplementary material for: Discovery of MicroRNAs Associated with Myogenesis by Deep Sequencing of Serial Developmental Skeletal Muscles in Pigs
Source: PLoS One. 2012 Dec 21;7(12):e52123. doi: 10.1371/journal.pone.0052123 (PMC3528764; doi:10.1371/journal.pone.0052123)
Supplement: Table S1 — Information about small RNAs and the distribution of sequences. (XLS) [file pone.0052123.s001.xls]

## Sheet: List
Table S1 Information about small RNAs and the distribution of sequences
	Table S1-1 Sequencing information on small RNAs
	Table S1-2 Statistics of small RNAs mapping to genome
	Table S1-3 Summary of small RNAs matching Genebank corresponding noncoding RNAs
	Table S1-4 Summary of small RNAs matching Rfam corresponding noncoding RNAs
	Table S1-5 Small RNAs alignment to exon and intron
	Table S1-6 Small RNAs annotation

## Sheet: Table S1-1
Table S1-1 Sequencing information on small RNAs
	Category	Total reads	Percentage of reads %
		23813176
	high_quality	19937559	100
	adaptor3_null	14444	0.07
	insert_null	8776	0.04
	adaptor5_contaminants	1528	0.01
	smaller_than_18nt	57754	0.29
	polyA	77	0
	clean_reads	19854980	99.59

## Sheet: Table S1-2
Table S1-2 Statistics of small RNAs mapping to genome
	Category	Unique sRNAs	Percent (%)	Total sRNAs	Percent (%)
	Total sRNAs	415165	100	19854980	100
	Mapping to genome	164783	39.69	15182311	76.47

## Sheet: Table S1-3
Table S1-3 Summary of small RNAs matching Genebank corresponding noncoding RNAs
	Category	Unique sRNAs	Total sRNAs
	rRNA	25661	270497
	tRNA	807	1479
	other	388697	19583004
	total	415165	19854980

## Sheet: Table S1-4
Table S1-4 Summary of small RNAs matching Rfam corresponding noncoding RNAs
	Category	Unique sRNAs	Total sRNAs
	rRNA	21477	155254
	snRNA	1986	14188
	snoRNA	2016	15293
	tRNA	11325	74855
	other	378361	19595390
	total	415165	19854980

## Sheet: Table S1-5
Table S1-5 Small RNAs alignment to exon and intron
	Category	Unique sRNAs	Total sRNAs
	Exon_sense	55790	14287553
	Exon_antisense	2396	123474
	Intron_sense	38546	1329790
	Intron_antisense	54859	4909809

## Sheet: Table S1-6
Table S1-6 Small RNAs annotation
	Category	Unique sRNAs	Percent(%)	Total sRNAs	Percent(%)
	Total	415165	100	19854980	1
	exon_antisense	1333	0.32	1637	0.01
	exon_sense	42194	10.16	305948	1.54
	intron_antisense	6908	1.66	62252	0.31
	intron_sense	17115	4.12	25431	0.13
	miRNA	3407	0.82	14034350	70.68
	rRNA	57722	13.9	786039	3.96
	repeat	6721	1.62	33243	0.17
	scRNA	323	0.08	2436	0.01
	snRNA	2073	0.5	14399	0.07
	snoRNA	2003	0.48	15118	0.08
	srpRNA	767	0.18	3540	0.02
	tRNA	17263	4.16	83474	0.42
	unann	257336	61.98	4487113	22.6
