# Supplementary material for: Discovery of MicroRNAs Associated with Myogenesis by Deep Sequencing of Serial Developmental Skeletal Muscles in Pigs
Source: PLoS One. 2012 Dec 21;7(12):e52123. doi: 10.1371/journal.pone.0052123 (PMC3528764; doi:10.1371/journal.pone.0052123)
Supplement: Table S2 — Detail information of base edit in known miRNAs. (XLS) [file pone.0052123.s002.xls]

## Sheet: List
Table S2 Detail information of base edit in known miRNAs
	Table S2-1 Sequencing count of each type of SNPs in known miRNAs in skeletal muscles
	Table S2-2 Known miRNAs with SNPs in seed region

## Sheet: Table S2-1
		Table S2-1 Sequencing count of each type of SNPs in known miRNAs in skeletal muscles
		>ssc-let-7a
		A to C at Pos 10
		CCCAGGTTGAGGTAGTAGGTTGTATAGTTTAGAATTGTATCAAGGGAGATAACTGTACAGCCTCCTAGCTTTCCTTGGGT ssc-let-7a 80
		*******TGAGGTAGTAGGTTGTATAGTT*************************************************** ssc-let-7a 22
		.......tgaggtagtCggttgtatagtt................................................... t0000295 2868
		.......tgaggtagtCggttgtatagt.................................................... t0001391 357
		.......tgaggtagtCggttgtatagttt.................................................. t0003278 122
		........gaggtagtCggttgtatagtt................................................... t0032884 5
		*
		>ssc-let-7a
		A to C at Pos 17
		CCCAGGTTGAGGTAGTAGGTTGTATAGTTTAGAATTGTATCAAGGGAGATAACTGTACAGCCTCCTAGCTTTCCTTGGGT ssc-let-7a 80
		*******TGAGGTAGTAGGTTGTATAGTT*************************************************** ssc-let-7a 22
		.......tgaggtagtaggttgtCtagtt................................................... t0001879 247
		.......tgaggtagtaggttgtCtagt.................................................... t0015020 16
		.......tgaggtagtaggttgtCtagttt.................................................. t0016908 13
		*
		>ssc-let-7a
		A to C at Pos 19
		CCCAGGTTGAGGTAGTAGGTTGTATAGTTTAGAATTGTATCAAGGGAGATAACTGTACAGCCTCCTAGCTTTCCTTGGGT ssc-let-7a 80
		*******TGAGGTAGTAGGTTGTATAGTT*************************************************** ssc-let-7a 22
		.......tgaggtagtaggttgtatCgttt.................................................. t0013242 19
		*
		>ssc-let-7a
		A to C at Pos 7
		CCCAGGTTGAGGTAGTAGGTTGTATAGTTTAGAATTGTATCAAGGGAGATAACTGTACAGCCTCCTAGCTTTCCTTGGGT ssc-let-7a 80
		*******TGAGGTAGTAGGTTGTATAGTT*************************************************** ssc-let-7a 22
		.......tgaggtCgtaggttgtatagtt................................................... t0011484 23
		.......tgaggtCgtaggttgtatagt.................................................... t0045316 3
		.......tgaggtCgtaggttgtatag..................................................... t0102635 1
		*
		>ssc-let-7a
		A to G at Pos 10
		CCCAGGTTGAGGTAGTAGGTTGTATAGTTTAGAATTGTATCAAGGGAGATAACTGTACAGCCTCCTAGCTTTCCTTGGGT ssc-let-7a 80
		*******TGAGGTAGTAGGTTGTATAGTT*************************************************** ssc-let-7a 22
		.......tgaggtagtGggttgtatagtt................................................... t0001270 400
		.......tgaggtagtGggttgtatagt.................................................... t0004847 73
		.......tgaggtagtGggttgtatagttt.................................................. t0013448 18
		........gaggtagtGggttgtatagtt................................................... t0315296 1
		*
		>ssc-let-7a
		A to G at Pos 17
		CCCAGGTTGAGGTAGTAGGTTGTATAGTTTAGAATTGTATCAAGGGAGATAACTGTACAGCCTCCTAGCTTTCCTTGGGT ssc-let-7a 80
		*******TGAGGTAGTAGGTTGTATAGTT*************************************************** ssc-let-7a 22
		.......tgaggtagtaggttgtGtagtt................................................... t0000479 1342
		.......tgaggtagtaggttgtGtagt.................................................... t0004161 90
		.......tgaggtagtaggttgtGtagttt.................................................. t0006555 49
		.......tgaggtagtaggttgtGtagttta................................................. t0071785 2
		........gaggtagtaggttgtGtagtt................................................... t0397930 1
		*
		>ssc-let-7a
		A to G at Pos 19
		CCCAGGTTGAGGTAGTAGGTTGTATAGTTTAGAATTGTATCAAGGGAGATAACTGTACAGCCTCCTAGCTTTCCTTGGGT ssc-let-7a 80
		*******TGAGGTAGTAGGTTGTATAGTT*************************************************** ssc-let-7a 22
		.....gttgaggtagtaggttgtatGgttt.................................................. t0070363 2
		......ttgaggtagtaggttgtatGgttt.................................................. t0005738 59
		.......tgaggtagtaggttgtatGgttt.................................................. t0000073 20704
		.......tgaggtagtaggttgtatGgttta................................................. t0004120 91
		.......tgaggtagtaggttgtatGgtttag................................................ t0051173 3
		........gaggtagtaggttgtatGgttt.................................................. t0005823 58
		..........ggtagtaggttgtatGgttt.................................................. t0288408 1
		*
		>ssc-let-7a
		A to G at Pos 7
		CCCAGGTTGAGGTAGTAGGTTGTATAGTTTAGAATTGTATCAAGGGAGATAACTGTACAGCCTCCTAGCTTTCCTTGGGT ssc-let-7a 80
		*******TGAGGTAGTAGGTTGTATAGTT*************************************************** ssc-let-7a 22
		.......tgaggtGgtaggttgtatagtt................................................... t0001813 259
		.......tgaggtGgtaggttgtatagt.................................................... t0010358 26
		.......tgaggtGgtaggttgtatagttt.................................................. t0024111 8
		.......tgaggtGgtaggttgtatag..................................................... t0026952 7
		.......tgaggtGgtaggttgtat....................................................... t0178582 1
		*
		>ssc-let-7a
		A to T at Pos 10
		CCCAGGTTGAGGTAGTAGGTTGTATAGTTTAGAATTGTATCAAGGGAGATAACTGTACAGCCTCCTAGCTTTCCTTGGGT ssc-let-7a 80
		*******TGAGGTAGTAGGTTGTATAGTT*************************************************** ssc-let-7a 22
		.......tgaggtagtTggttgtatagtt................................................... t0002420 179
		.......tgaggtagtTggttgtatagt.................................................... t0010399 26
		.......tgaggtagtTggttgtatagttt.................................................. t0025270 7
		*
		>ssc-let-7a
		A to T at Pos 17
		CCCAGGTTGAGGTAGTAGGTTGTATAGTTTAGAATTGTATCAAGGGAGATAACTGTACAGCCTCCTAGCTTTCCTTGGGT ssc-let-7a 80
		*******TGAGGTAGTAGGTTGTATAGTT*************************************************** ssc-let-7a 22
		.......tgaggtagtaggttgtTtagtt................................................... t0004207 89
		.......tgaggtagtaggttgtTtagt.................................................... t0018396 11
		.......tgaggtagtaggttgtTtagttt.................................................. t0023496 8
		*
		>ssc-let-7a
		A to T at Pos 19
		CCCAGGTTGAGGTAGTAGGTTGTATAGTTTAGAATTGTATCAAGGGAGATAACTGTACAGCCTCCTAGCTTTCCTTGGGT ssc-let-7a 80
		*******TGAGGTAGTAGGTTGTATAGTT*************************************************** ssc-let-7a 22
		.......tgaggtagtaggttgtatTgttt.................................................. t0004633 78
		.......tgaggtagtaggttgtatTgttta................................................. t0379491 1
		*
		>ssc-let-7a
		A to T at Pos 7
		CCCAGGTTGAGGTAGTAGGTTGTATAGTTTAGAATTGTATCAAGGGAGATAACTGTACAGCCTCCTAGCTTTCCTTGGGT ssc-let-7a 80
		*******TGAGGTAGTAGGTTGTATAGTT*************************************************** ssc-let-7a 22
		.......tgaggtTgtaggttgtatagtt................................................... t0011798 22
		.......tgaggtTgtaggttgtatagt.................................................... t0079070 2
		.......tgaggtTgtaggttgtata...................................................... t0382262 1
		........gaggtTgtaggttgtatagtt................................................... t0403783 1
		*
		>ssc-let-7a
		G to A at Pos 11
		CCCAGGTTGAGGTAGTAGGTTGTATAGTTTAGAATTGTATCAAGGGAGATAACTGTACAGCCTCCTAGCTTTCCTTGGGT ssc-let-7a 80
		*******TGAGGTAGTAGGTTGTATAGTT*************************************************** ssc-let-7a 22
		.......tgaggtagtaAgttgtatagtt................................................... t0005673 60
		.......tgaggtagtaAgttgtatagttt.................................................. t0037814 4
		........gaggtagtaAgttgtatagtt................................................... t0051951 3
		........gaggtagtaAgttgtatagttt.................................................. t0113596 1
		*
		>ssc-let-7a
		G to A at Pos 12
		CCCAGGTTGAGGTAGTAGGTTGTATAGTTTAGAATTGTATCAAGGGAGATAACTGTACAGCCTCCTAGCTTTCCTTGGGT ssc-let-7a 80
		*******TGAGGTAGTAGGTTGTATAGTT*************************************************** ssc-let-7a 22
		......ttgaggtagtagAttgtatagtt................................................... t0008450 35
		......ttgaggtagtagAttgtatagttt.................................................. t0094818 2
		.......tgaggtagtagAttgtatagtt................................................... t0000006 549096
		.......tgaggtagtagAttgtatagt.................................................... t0000033 64901
		.......tgaggtagtagAttgtatagttt.................................................. t0000090 15074
		.......tgaggtagtagAttgtatag..................................................... t0000097 13738
		.......tgaggtagtagAttgtat....................................................... t0000550 1110
		.......tgaggtagtagAttgtata...................................................... t0000590 1037
		.......tgaggtagtagAttgtatagttta................................................. t0006156 54
		........gaggtagtagAttgtatagttt.................................................. t0006456 50
		..........ggtagtagAttgtatagttt.................................................. t0089188 2
		*
		>ssc-let-7a
		G to A at Pos 15
		CCCAGGTTGAGGTAGTAGGTTGTATAGTTTAGAATTGTATCAAGGGAGATAACTGTACAGCCTCCTAGCTTTCCTTGGGT ssc-let-7a 80
		*******TGAGGTAGTAGGTTGTATAGTT*************************************************** ssc-let-7a 22
		.......tgaggtagtaggttAtatagtt................................................... t0004675 77
		.......tgaggtagtaggttAtatagt.................................................... t0018168 12
		.......tgaggtagtaggttAtatag..................................................... t0037777 4
		.......tgaggtagtaggttAtatagttt.................................................. t0078513 2
		*
		>ssc-let-7a
		G to A at Pos 5
		CCCAGGTTGAGGTAGTAGGTTGTATAGTTTAGAATTGTATCAAGGGAGATAACTGTACAGCCTCCTAGCTTTCCTTGGGT ssc-let-7a 80
		*******TGAGGTAGTAGGTTGTATAGTT*************************************************** ssc-let-7a 22
		.......tgagAtagtaggttgtatagtt................................................... t0006347 52
		.......tgagAtagtaggttgtatagttt.................................................. t0032019 5
		.......tgagAtagtaggttgtatagt.................................................... t0085903 2
		.......tgagAtagtaggttgtatag..................................................... t0093602 2
		*
		>ssc-let-7a
		G to A at Pos 8
		CCCAGGTTGAGGTAGTAGGTTGTATAGTTTAGAATTGTATCAAGGGAGATAACTGTACAGCCTCCTAGCTTTCCTTGGGT ssc-let-7a 80
		*******TGAGGTAGTAGGTTGTATAGTT*************************************************** ssc-let-7a 22
		.......tgaggtaAtaggttgtatagtt................................................... t0006117 54
		.......tgaggtaAtaggttgtatagttt.................................................. t0036339 4
		.......tgaggtaAtaggttgtatagt.................................................... t0045037 3
		*
		>ssc-let-7a
		G to C at Pos 11
		CCCAGGTTGAGGTAGTAGGTTGTATAGTTTAGAATTGTATCAAGGGAGATAACTGTACAGCCTCCTAGCTTTCCTTGGGT ssc-let-7a 80
		*******TGAGGTAGTAGGTTGTATAGTT*************************************************** ssc-let-7a 22
		.......tgaggtagtaCgttgtatagtt................................................... t0011057 24
		.......tgaggtagtaCgttgtatagttt.................................................. t0078241 2
		........gaggtagtaCgttgtatagtt................................................... t0048744 3
		*
		>ssc-let-7a
		G to C at Pos 12
		CCCAGGTTGAGGTAGTAGGTTGTATAGTTTAGAATTGTATCAAGGGAGATAACTGTACAGCCTCCTAGCTTTCCTTGGGT ssc-let-7a 80
		*******TGAGGTAGTAGGTTGTATAGTT*************************************************** ssc-let-7a 22
		.......tgaggtagtagCttgtatagtt................................................... t0006571 49
		.......tgaggtagtagCttgtatag..................................................... t0021612 9
		.......tgaggtagtagCttgtatagt.................................................... t0034313 5
		.......tgaggtagtagCttgtatagttt.................................................. t0097502 2
		*
		>ssc-let-7a
		G to C at Pos 15
		CCCAGGTTGAGGTAGTAGGTTGTATAGTTTAGAATTGTATCAAGGGAGATAACTGTACAGCCTCCTAGCTTTCCTTGGGT ssc-let-7a 80
		*******TGAGGTAGTAGGTTGTATAGTT*************************************************** ssc-let-7a 22
		.......tgaggtagtaggttCtatagtt................................................... t0007435 41
		.......tgaggtagtaggttCtatagt.................................................... t0023805 8
		.......tgaggtagtaggttCtatag..................................................... t0025603 7
		.......tgaggtagtaggttCtatagttt.................................................. t0045091 3
		*
		>ssc-let-7a
		G to C at Pos 5
		CCCAGGTTGAGGTAGTAGGTTGTATAGTTTAGAATTGTATCAAGGGAGATAACTGTACAGCCTCCTAGCTTTCCTTGGGT ssc-let-7a 80
		*******TGAGGTAGTAGGTTGTATAGTT*************************************************** ssc-let-7a 22
		.......tgagCtagtaggttgtatagtt................................................... t0007912 38
		.......tgagCtagtaggttgtatagt.................................................... t0023671 8
		.......tgagCtagtaggttgtatag..................................................... t0195072 1
		.......tgagCtagtaggttgtatagttt.................................................. t0334313 1
		*
		>ssc-let-7a
		G to C at Pos 8
		CCCAGGTTGAGGTAGTAGGTTGTATAGTTTAGAATTGTATCAAGGGAGATAACTGTACAGCCTCCTAGCTTTCCTTGGGT ssc-let-7a 80
		*******TGAGGTAGTAGGTTGTATAGTT*************************************************** ssc-let-7a 22
		.......tgaggtaCtaggttgtatagtt................................................... t0006605 49
		.......tgaggtaCtaggttgtatagt.................................................... t0020788 10
		.......tgaggtaCtaggttgtatagttt.................................................. t0046616 3
		.......tgaggtaCtaggttgtatag..................................................... t0052297 3
		*
		>ssc-let-7a
		G to T at Pos 11
		CCCAGGTTGAGGTAGTAGGTTGTATAGTTTAGAATTGTATCAAGGGAGATAACTGTACAGCCTCCTAGCTTTCCTTGGGT ssc-let-7a 80
		*******TGAGGTAGTAGGTTGTATAGTT*************************************************** ssc-let-7a 22
		.......tgaggtagtaTgttgtatagtt................................................... t0004415 83
		.......tgaggtagtaTgttgtatagttt.................................................. t0036256 4
		........gaggtagtaTgttgtatagtt................................................... t0129130 1
		*
		>ssc-let-7a
		G to T at Pos 12
		CCCAGGTTGAGGTAGTAGGTTGTATAGTTTAGAATTGTATCAAGGGAGATAACTGTACAGCCTCCTAGCTTTCCTTGGGT ssc-let-7a 80
		*******TGAGGTAGTAGGTTGTATAGTT*************************************************** ssc-let-7a 22
		.......tgaggtagtagTttgtatagtt................................................... t0001065 493
		.......tgaggtagtagTttgtatagt.................................................... t0010531 26
		.......tgaggtagtagTttgtatagttt.................................................. t0012287 21
		.......tgaggtagtagTttgtatag..................................................... t0018657 11
		.......tgaggtagtagTttgtat....................................................... t0369905 1
		.......tgaggtagtagTttgtatagttta................................................. t0382314 1
		*
		>ssc-let-7a
		G to T at Pos 15
		CCCAGGTTGAGGTAGTAGGTTGTATAGTTTAGAATTGTATCAAGGGAGATAACTGTACAGCCTCCTAGCTTTCCTTGGGT ssc-let-7a 80
		*******TGAGGTAGTAGGTTGTATAGTT*************************************************** ssc-let-7a 22
		.......tgaggtagtaggttTtatagtt................................................... t0005007 70
		.......tgaggtagtaggttTtatagt.................................................... t0020501 10
		.......tgaggtagtaggttTtatag..................................................... t0020616 10
		.......tgaggtagtaggttTtatagttt.................................................. t0048154 3
		*
		>ssc-let-7a
		G to T at Pos 5
		CCCAGGTTGAGGTAGTAGGTTGTATAGTTTAGAATTGTATCAAGGGAGATAACTGTACAGCCTCCTAGCTTTCCTTGGGT ssc-let-7a 80
		*******TGAGGTAGTAGGTTGTATAGTT*************************************************** ssc-let-7a 22
		.......tgagTtagtaggttgtatagtt................................................... t0004309 85
		.......tgagTtagtaggttgtatagt.................................................... t0013590 18
		.......tgagTtagtaggttgtatag..................................................... t0055155 3
		.......tgagTtagtaggttgtata...................................................... t0231821 1
		.......tgagTtagtaggttgtat....................................................... t0261015 1
		*
		>ssc-let-7a
		G to T at Pos 8
		CCCAGGTTGAGGTAGTAGGTTGTATAGTTTAGAATTGTATCAAGGGAGATAACTGTACAGCCTCCTAGCTTTCCTTGGGT ssc-let-7a 80
		*******TGAGGTAGTAGGTTGTATAGTT*************************************************** ssc-let-7a 22
		.......tgaggtaTtaggttgtatagtt................................................... t0003276 122
		.......tgaggtaTtaggttgtatagt.................................................... t0016019 14
		.......tgaggtaTtaggttgtatag..................................................... t0025830 7
		.......tgaggtaTtaggttgtatagttt.................................................. t0027151 7
		*
		>ssc-let-7a
		T to A at Pos 13
		CCCAGGTTGAGGTAGTAGGTTGTATAGTTTAGAATTGTATCAAGGGAGATAACTGTACAGCCTCCTAGCTTTCCTTGGGT ssc-let-7a 80
		*******TGAGGTAGTAGGTTGTATAGTT*************************************************** ssc-let-7a 22
		.......tgaggtagtaggAtgtatagtt................................................... t0008239 36
		.......tgaggtagtaggAtgtatagt.................................................... t0074880 2
		.......tgaggtagtaggAtgtatag..................................................... t0086483 2
		.......tgaggtagtaggAtgtatagttt.................................................. t0237738 1
		........gaggtagtaggAtgtatagtt................................................... t0405470 1
		*
		>ssc-let-7a
		T to A at Pos 14
		CCCAGGTTGAGGTAGTAGGTTGTATAGTTTAGAATTGTATCAAGGGAGATAACTGTACAGCCTCCTAGCTTTCCTTGGGT ssc-let-7a 80
		*******TGAGGTAGTAGGTTGTATAGTT*************************************************** ssc-let-7a 22
		.......tgaggtagtaggtAgtatagtt................................................... t0012275 21
		.......tgaggtagtaggtAgtatagt.................................................... t0040566 4
		.......tgaggtagtaggtAgtatagttt.................................................. t0181652 1
		.......tgaggtagtaggtAgtatag..................................................... t0382551 1
		*
		>ssc-let-7a
		T to A at Pos 16
		CCCAGGTTGAGGTAGTAGGTTGTATAGTTTAGAATTGTATCAAGGGAGATAACTGTACAGCCTCCTAGCTTTCCTTGGGT ssc-let-7a 80
		*******TGAGGTAGTAGGTTGTATAGTT*************************************************** ssc-let-7a 22
		.......tgaggtagtaggttgAatagtt................................................... t0014270 17
		.......tgaggtagtaggttgAatagt.................................................... t0036810 4
		.......tgaggtagtaggttgAatag..................................................... t0071523 2
		.......tgaggtagtaggttgAatagttt.................................................. t0233582 1
		*
		>ssc-let-7a
		T to A at Pos 18
		CCCAGGTTGAGGTAGTAGGTTGTATAGTTTAGAATTGTATCAAGGGAGATAACTGTACAGCCTCCTAGCTTTCCTTGGGT ssc-let-7a 80
		*******TGAGGTAGTAGGTTGTATAGTT*************************************************** ssc-let-7a 22
		.......tgaggtagtaggttgtaAagtt................................................... t0009068 32
		.......tgaggtagtaggttgtaAagttt.................................................. t0162501 1
		*
		>ssc-let-7a
		T to A at Pos 6
		CCCAGGTTGAGGTAGTAGGTTGTATAGTTTAGAATTGTATCAAGGGAGATAACTGTACAGCCTCCTAGCTTTCCTTGGGT ssc-let-7a 80
		*******TGAGGTAGTAGGTTGTATAGTT*************************************************** ssc-let-7a 22
		.......tgaggAagtaggttgtatagtt................................................... t0000709 806
		.......tgaggAagtaggttgtatagt.................................................... t0005453 63
		.......tgaggAagtaggttgtatagttt.................................................. t0006149 54
		.......tgaggAagtaggttgtatag..................................................... t0010928 24
		.......tgaggAagtaggttgtat....................................................... t0032972 5
		........gaggAagtaggttgtatagtt................................................... t0279766 1
		*
		>ssc-let-7a
		T to A at Pos 9
		CCCAGGTTGAGGTAGTAGGTTGTATAGTTTAGAATTGTATCAAGGGAGATAACTGTACAGCCTCCTAGCTTTCCTTGGGT ssc-let-7a 80
		*******TGAGGTAGTAGGTTGTATAGTT*************************************************** ssc-let-7a 22
		.......tgaggtagAaggttgtatagtt................................................... t0000197 4751
		.......tgaggtagAaggttgtatagt.................................................... t0005304 65
		.......tgaggtagAaggttgtatag..................................................... t0007486 41
		.......tgaggtagAaggttgtatagttt.................................................. t0009717 29
		........gaggtagAaggttgtatagtt................................................... t0157285 1
		*
		>ssc-let-7a
		T to C at Pos 13
		CCCAGGTTGAGGTAGTAGGTTGTATAGTTTAGAATTGTATCAAGGGAGATAACTGTACAGCCTCCTAGCTTTCCTTGGGT ssc-let-7a 80
		*******TGAGGTAGTAGGTTGTATAGTT*************************************************** ssc-let-7a 22
		.......tgaggtagtaggCtgtatagtt................................................... t0002627 160
		.......tgaggtagtaggCtgtatagt.................................................... t0009730 29
		.......tgaggtagtaggCtgtatag..................................................... t0037353 4
		.......tgaggtagtaggCtgtatagttt.................................................. t0052767 3
		........gaggtagtaggCtgtatagtt................................................... t0374957 1
		*
		>ssc-let-7a
		T to C at Pos 14
		CCCAGGTTGAGGTAGTAGGTTGTATAGTTTAGAATTGTATCAAGGGAGATAACTGTACAGCCTCCTAGCTTTCCTTGGGT ssc-let-7a 80
		*******TGAGGTAGTAGGTTGTATAGTT*************************************************** ssc-let-7a 22
		.......tgaggtagtaggtCgtatagtt................................................... t0002841 146
		.......tgaggtagtaggtCgtatagt.................................................... t0015944 14
		.......tgaggtagtaggtCgtatag..................................................... t0025329 7
		.......tgaggtagtaggtCgtatagttt.................................................. t0029649 6
		........gaggtagtaggtCgtatagtt................................................... t0118551 1
		*
		>ssc-let-7a
		T to C at Pos 16
		CCCAGGTTGAGGTAGTAGGTTGTATAGTTTAGAATTGTATCAAGGGAGATAACTGTACAGCCTCCTAGCTTTCCTTGGGT ssc-let-7a 80
		*******TGAGGTAGTAGGTTGTATAGTT*************************************************** ssc-let-7a 22
		.......tgaggtagtaggttgCatagtt................................................... t0002243 199
		.......tgaggtagtaggttgCatagt.................................................... t0012200 21
		.......tgaggtagtaggttgCatag..................................................... t0030760 5
		.......tgaggtagtaggttgCatagttt.................................................. t0045726 3
		........gaggtagtaggttgCatagtt................................................... t0003429 115
		........gaggtagtaggttgCatagt.................................................... t0016888 13
		........gaggtagtaggttgCatagttt.................................................. t0021012 9
		........gaggtagtaggttgCatag..................................................... t0093601 2
		........gaggtagtaggttgCatagttta................................................. t0259918 1
		.........aggtagtaggttgCatagtt................................................... t0094544 2
		.........aggtagtaggttgCatagttt.................................................. t0170636 1
		..........ggtagtaggttgCatagtt................................................... t0134435 1
		*
		>ssc-let-7a
		T to C at Pos 18
		CCCAGGTTGAGGTAGTAGGTTGTATAGTTTAGAATTGTATCAAGGGAGATAACTGTACAGCCTCCTAGCTTTCCTTGGGT ssc-let-7a 80
		*******TGAGGTAGTAGGTTGTATAGTT*************************************************** ssc-let-7a 22
		.......tgaggtagtaggttgtaCagtt................................................... t0002465 175
		.......tgaggtagtaggttgtaCagttt.................................................. t0021815 9
		*
		>ssc-let-7a
		T to C at Pos 6
		CCCAGGTTGAGGTAGTAGGTTGTATAGTTTAGAATTGTATCAAGGGAGATAACTGTACAGCCTCCTAGCTTTCCTTGGGT ssc-let-7a 80
		*******TGAGGTAGTAGGTTGTATAGTT*************************************************** ssc-let-7a 22
		.......tgaggCagtaggttgtatagtt................................................... t0000615 981
		.......tgaggCagtaggttgtatagt.................................................... t0004434 83
		.......tgaggCagtaggttgtatagttt.................................................. t0006361 51
		.......tgaggCagtaggttgtatag..................................................... t0008528 34
		.......tgaggCagtaggttgtat....................................................... t0032341 5
		.......tgaggCagtaggttgtata...................................................... t0098212 2
		........gaggCagtaggttgtatag..................................................... t0162358 1
		*
		>ssc-let-7a
		T to C at Pos 9
		CCCAGGTTGAGGTAGTAGGTTGTATAGTTTAGAATTGTATCAAGGGAGATAACTGTACAGCCTCCTAGCTTTCCTTGGGT ssc-let-7a 80
		*******TGAGGTAGTAGGTTGTATAGTT*************************************************** ssc-let-7a 22
		.......tgaggtagCaggttgtatagtt................................................... t0001229 416
		.......tgaggtagCaggttgtatagt.................................................... t0007695 40
		.......tgaggtagCaggttgtatag..................................................... t0015380 15
		.......tgaggtagCaggttgtatagttt.................................................. t0020499 10
		........gaggtagCaggttgtatagtt................................................... t0239297 1
		*
		>ssc-let-7a
		T to G at Pos 13
		CCCAGGTTGAGGTAGTAGGTTGTATAGTTTAGAATTGTATCAAGGGAGATAACTGTACAGCCTCCTAGCTTTCCTTGGGT ssc-let-7a 80
		*******TGAGGTAGTAGGTTGTATAGTT*************************************************** ssc-let-7a 22
		.......tgaggtagtaggGtgtatagtt................................................... t0010770 25
		.......tgaggtagtaggGtgtatagttt.................................................. t0025605 7
		.......tgaggtagtaggGtgtatag..................................................... t0051141 3
		.......tgaggtagtaggGtgtatagt.................................................... t0090411 2
		.......tgaggtagtaggGtgtata...................................................... t0365635 1
		*
		>ssc-let-7a
		T to G at Pos 14
		CCCAGGTTGAGGTAGTAGGTTGTATAGTTTAGAATTGTATCAAGGGAGATAACTGTACAGCCTCCTAGCTTTCCTTGGGT ssc-let-7a 80
		*******TGAGGTAGTAGGTTGTATAGTT*************************************************** ssc-let-7a 22
		.......tgaggtagtaggtGgtatagtt................................................... t0007498 41
		.......tgaggtagtaggtGgtatagt.................................................... t0028699 6
		.......tgaggtagtaggtGgtatag..................................................... t0034063 5
		*
		>ssc-let-7a
		T to G at Pos 16
		CCCAGGTTGAGGTAGTAGGTTGTATAGTTTAGAATTGTATCAAGGGAGATAACTGTACAGCCTCCTAGCTTTCCTTGGGT ssc-let-7a 80
		*******TGAGGTAGTAGGTTGTATAGTT*************************************************** ssc-let-7a 22
		.......tgaggtagtaggttgGatagtt................................................... t0032950 5
		........gaggtagtaggttgGatagtt................................................... t0402961 1
		*
		>ssc-let-7a
		T to G at Pos 18
		CCCAGGTTGAGGTAGTAGGTTGTATAGTTTAGAATTGTATCAAGGGAGATAACTGTACAGCCTCCTAGCTTTCCTTGGGT ssc-let-7a 80
		*******TGAGGTAGTAGGTTGTATAGTT*************************************************** ssc-let-7a 22
		......ttgaggtagtaggttgtaGagtt................................................... t0325788 1
		.......tgaggtagtaggttgtaGagtt................................................... t0017223 13
		.......tgaggtagtaggttgtaGagttt.................................................. t0105813 1
		*
		>ssc-let-7a
		T to G at Pos 6
		CCCAGGTTGAGGTAGTAGGTTGTATAGTTTAGAATTGTATCAAGGGAGATAACTGTACAGCCTCCTAGCTTTCCTTGGGT ssc-let-7a 80
		*******TGAGGTAGTAGGTTGTATAGTT*************************************************** ssc-let-7a 22
		.......tgaggGagtaggttgtatagtt................................................... t0001074 488
		.......tgaggGagtaggttgtatagt.................................................... t0006123 54
		.......tgaggGagtaggttgtatagttt.................................................. t0012370 21
		.......tgaggGagtaggttgtatag..................................................... t0016023 14
		.......tgaggGagtaggttgtat....................................................... t0044288 3
		.......tgaggGagtaggttgtatagttta................................................. t0213895 1
		*
		>ssc-let-7a
		T to G at Pos 9
		CCCAGGTTGAGGTAGTAGGTTGTATAGTTTAGAATTGTATCAAGGGAGATAACTGTACAGCCTCCTAGCTTTCCTTGGGT ssc-let-7a 80
		*******TGAGGTAGTAGGTTGTATAGTT*************************************************** ssc-let-7a 22
		......ttgaggtagGaggttgtatagtt................................................... t0082782 2
		.......tgaggtagGaggttgtatagtt................................................... t0000056 26949
		.......tgaggtagGaggttgtatagt.................................................... t0000137 8323
		.......tgaggtagGaggttgtatagttt.................................................. t0000482 1329
		.......tgaggtagGaggttgtatag..................................................... t0000527 1185
		.......tgaggtagGaggttgtatagttta................................................. t0007855 38
		........gaggtagGaggttgtatagtt................................................... t0007103 44
		........gaggtagGaggttgtatagt.................................................... t0012858 20
		........gaggtagGaggttgtatagttt.................................................. t0052437 3
		........gaggtagGaggttgtatag..................................................... t0385518 1
		..........ggtagGaggttgtatagt.................................................... t0397497 1
		*
		>ssc-let-7c
		A to C at Pos 10
		TGTGTGCATCCGGGTTGAGGTAGTAGGTTGTATGGTTTAGAGTTACACCGTGGGAGTTAACTGTACAACCTTCTAGCTTTCCTTGGAGCACACT ssc-let-7c 94
		***************TGAGGTAGTAGGTTGTATGGTT********************************************************* ssc-let-7c 22
		...............tgaggtagtCggttgtatggtt......................................................... t0000409 1684
		...............tgaggtagtCggttgtatggt.......................................................... t0001989 232
		...............tgaggtagtCggttgtatggttt........................................................ t0005372 64
		*
		>ssc-let-7c
		A to C at Pos 17
		TGTGTGCATCCGGGTTGAGGTAGTAGGTTGTATGGTTTAGAGTTACACCGTGGGAGTTAACTGTACAACCTTCTAGCTTTCCTTGGAGCACACT ssc-let-7c 94
		***************TGAGGTAGTAGGTTGTATGGTT********************************************************* ssc-let-7c 22
		...............tgaggtagtaggttgtCtggtt......................................................... t0002367 186
		...............tgaggtagtaggttgtCtggt.......................................................... t0009578 29
		...............tgaggtagtaggttgtCtggttt........................................................ t0025014 7
		*
		>ssc-let-7c
		A to C at Pos 7
		TGTGTGCATCCGGGTTGAGGTAGTAGGTTGTATGGTTTAGAGTTACACCGTGGGAGTTAACTGTACAACCTTCTAGCTTTCCTTGGAGCACACT ssc-let-7c 94
		***************TGAGGTAGTAGGTTGTATGGTT********************************************************* ssc-let-7c 22
		...............tgaggtCgtaggttgtatggtt......................................................... t0020943 10
		...............tgaggtCgtaggttgtatggt.......................................................... t0037565 4
		...............tgaggtCgtaggttgtatgg........................................................... t0342443 1
		*
		>ssc-let-7c
		A to G at Pos 10
		TGTGTGCATCCGGGTTGAGGTAGTAGGTTGTATGGTTTAGAGTTACACCGTGGGAGTTAACTGTACAACCTTCTAGCTTTCCTTGGAGCACACT ssc-let-7c 94
		***************TGAGGTAGTAGGTTGTATGGTT********************************************************* ssc-let-7c 22
		...............tgaggtagtGggttgtatggtt......................................................... t0002068 221
		...............tgaggtagtGggttgtatggt.......................................................... t0008992 32
		...............tgaggtagtGggttgtatggttt........................................................ t0015769 14
		*
		>ssc-let-7c
		A to G at Pos 17
		TGTGTGCATCCGGGTTGAGGTAGTAGGTTGTATGGTTTAGAGTTACACCGTGGGAGTTAACTGTACAACCTTCTAGCTTTCCTTGGAGCACACT ssc-let-7c 94
		***************TGAGGTAGTAGGTTGTATGGTT********************************************************* ssc-let-7c 22
		.............gttgaggtagtaggttgtGtggtt......................................................... t0204748 1
		..............ttgaggtagtaggttgtGtggtt......................................................... t0015831 14
		..............ttgaggtagtaggttgtGtggttt........................................................ t0029588 6
		..............ttgaggtagtaggttgtGtggt.......................................................... t0030447 5
		...............tgaggtagtaggttgtGtggtt......................................................... t0000010 307808
		...............tgaggtagtaggttgtGtggttt........................................................ t0000029 69771
		...............tgaggtagtaggttgtGtggt.......................................................... t0000034 64116
		...............tgaggtagtaggttgtGtggttta....................................................... t0000552 1107
		...............tgaggtagtaggttgtGtggtttag...................................................... t0009059 32
		...............tgaggtagtaggttgtGtggtttaga..................................................... t0026095 7
		................gaggtagtaggttgtGtggtt......................................................... t0000793 700
		................gaggtagtaggttgtGtggt.......................................................... t0002359 186
		................gaggtagtaggttgtGtggttt........................................................ t0002404 181
		................gaggtagtaggttgtGtggttta....................................................... t0081624 2
		.................aggtagtaggttgtGtggtt......................................................... t0051272 3
		.................aggtagtaggttgtGtggt.......................................................... t0303026 1
		..................ggtagtaggttgtGtggtt......................................................... t0011215 24
		*
		>ssc-let-7c
		A to G at Pos 7
		TGTGTGCATCCGGGTTGAGGTAGTAGGTTGTATGGTTTAGAGTTACACCGTGGGAGTTAACTGTACAACCTTCTAGCTTTCCTTGGAGCACACT ssc-let-7c 94
		***************TGAGGTAGTAGGTTGTATGGTT********************************************************* ssc-let-7c 22
		...............tgaggtGgtaggttgtatggtt......................................................... t0002734 152
		...............tgaggtGgtaggttgtatggt.......................................................... t0013121 19
		...............tgaggtGgtaggttgtatggttt........................................................ t0022516 9
		...............tgaggtGgtaggttgtatgg........................................................... t0056977 2
		...............tgaggtGgtaggttgtat............................................................. t0178582 1
		*
		>ssc-let-7c
		A to T at Pos 10
		TGTGTGCATCCGGGTTGAGGTAGTAGGTTGTATGGTTTAGAGTTACACCGTGGGAGTTAACTGTACAACCTTCTAGCTTTCCTTGGAGCACACT ssc-let-7c 94
		***************TGAGGTAGTAGGTTGTATGGTT********************************************************* ssc-let-7c 22
		...............tgaggtagtTggttgtatggtt......................................................... t0003650 107
		...............tgaggtagtTggttgtatggt.......................................................... t0020099 10
		...............tgaggtagtTggttgtatggttt........................................................ t0028502 6
		................gaggtagtTggttgtatggtt......................................................... t0307988 1
		*
		>ssc-let-7c
		A to T at Pos 17
		TGTGTGCATCCGGGTTGAGGTAGTAGGTTGTATGGTTTAGAGTTACACCGTGGGAGTTAACTGTACAACCTTCTAGCTTTCCTTGGAGCACACT ssc-let-7c 94
		***************TGAGGTAGTAGGTTGTATGGTT********************************************************* ssc-let-7c 22
		...............tgaggtagtaggttgtTtggtt......................................................... t0003975 96
		...............tgaggtagtaggttgtTtggt.......................................................... t0011063 24
		...............tgaggtagtaggttgtTtggttt........................................................ t0011939 22
		*
		>ssc-let-7c
		A to T at Pos 7
		TGTGTGCATCCGGGTTGAGGTAGTAGGTTGTATGGTTTAGAGTTACACCGTGGGAGTTAACTGTACAACCTTCTAGCTTTCCTTGGAGCACACT ssc-let-7c 94
		***************TGAGGTAGTAGGTTGTATGGTT********************************************************* ssc-let-7c 22
		...............tgaggtTgtaggttgtatggtt......................................................... t0024077 8
		...............tgaggtTgtaggttgtatggttt........................................................ t0217250 1
		...............tgaggtTgtaggttgtatggt.......................................................... t0274137 1
		*
		>ssc-let-7c
		G to A at Pos 11
		TGTGTGCATCCGGGTTGAGGTAGTAGGTTGTATGGTTTAGAGTTACACCGTGGGAGTTAACTGTACAACCTTCTAGCTTTCCTTGGAGCACACT ssc-let-7c 94
		***************TGAGGTAGTAGGTTGTATGGTT********************************************************* ssc-let-7c 22
		...............tgaggtagtaAgttgtatggtt......................................................... t0005216 67
		...............tgaggtagtaAgttgtatggttt........................................................ t0376547 1
		................gaggtagtaAgttgtatggtt......................................................... t0022442 9
		*
		>ssc-let-7c
		G to A at Pos 12
		TGTGTGCATCCGGGTTGAGGTAGTAGGTTGTATGGTTTAGAGTTACACCGTGGGAGTTAACTGTACAACCTTCTAGCTTTCCTTGGAGCACACT ssc-let-7c 94
		***************TGAGGTAGTAGGTTGTATGGTT********************************************************* ssc-let-7c 22
		...............tgaggtagtagAttgtatggtt......................................................... t0000283 3032
		...............tgaggtagtagAttgtat............................................................. t0000550 1110
		...............tgaggtagtagAttgtatggt.......................................................... t0001311 385
		...............tgaggtagtagAttgtatggttt........................................................ t0004385 84
		...............tgaggtagtagAttgtatgg........................................................... t0004969 70
		...............tgaggtagtagAttgtatg............................................................ t0014531 16
		*
		>ssc-let-7c
		G to A at Pos 15
		TGTGTGCATCCGGGTTGAGGTAGTAGGTTGTATGGTTTAGAGTTACACCGTGGGAGTTAACTGTACAACCTTCTAGCTTTCCTTGGAGCACACT ssc-let-7c 94
		***************TGAGGTAGTAGGTTGTATGGTT********************************************************* ssc-let-7c 22
		...............tgaggtagtaggttAtatggtt......................................................... t0006113 54
		...............tgaggtagtaggttAtatggt.......................................................... t0022121 9
		...............tgaggtagtaggttAtatggttt........................................................ t0046238 3
		...............tgaggtagtaggttAtatgg........................................................... t0076800 2
		*
		>ssc-let-7c
		G to A at Pos 19
		TGTGTGCATCCGGGTTGAGGTAGTAGGTTGTATGGTTTAGAGTTACACCGTGGGAGTTAACTGTACAACCTTCTAGCTTTCCTTGGAGCACACT ssc-let-7c 94
		***************TGAGGTAGTAGGTTGTATGGTT********************************************************* ssc-let-7c 22
		..............ttgaggtagtaggttgtatAgttt........................................................ t0265176 1
		...............tgaggtagtaggttgtatAgttt........................................................ t0000048 31816
		...............tgaggtagtaggttgtatAgttta....................................................... t0002522 169
		...............tgaggtagtaggttgtatAgtttag...................................................... t0345062 1
		................gaggtagtaggttgtatAgttt........................................................ t0004561 80
		..................ggtagtaggttgtatAgttt........................................................ t0397420 1
		*
		>ssc-let-7c
		G to A at Pos 5
		TGTGTGCATCCGGGTTGAGGTAGTAGGTTGTATGGTTTAGAGTTACACCGTGGGAGTTAACTGTACAACCTTCTAGCTTTCCTTGGAGCACACT ssc-let-7c 94
		***************TGAGGTAGTAGGTTGTATGGTT********************************************************* ssc-let-7c 22
		..............ttgagAtagtaggttgtatggt.......................................................... t0360471 1
		...............tgagAtagtaggttgtatggtt......................................................... t0010294 26
		...............tgagAtagtaggttgtatggt.......................................................... t0029499 6
		...............tgagAtagtaggttgtatgg........................................................... t0351972 1
		*
		>ssc-let-7c
		G to A at Pos 8
		TGTGTGCATCCGGGTTGAGGTAGTAGGTTGTATGGTTTAGAGTTACACCGTGGGAGTTAACTGTACAACCTTCTAGCTTTCCTTGGAGCACACT ssc-let-7c 94
		***************TGAGGTAGTAGGTTGTATGGTT********************************************************* ssc-let-7c 22
		...............tgaggtaAtaggttgtatggtt......................................................... t0007538 41
		...............tgaggtaAtaggttgtatggt.......................................................... t0059620 2
		...............tgaggtaAtaggttgtatgg........................................................... t0167957 1
		...............tgaggtaAtaggttgtatggttt........................................................ t0268732 1
		*
		>ssc-let-7c
		G to C at Pos 11
		TGTGTGCATCCGGGTTGAGGTAGTAGGTTGTATGGTTTAGAGTTACACCGTGGGAGTTAACTGTACAACCTTCTAGCTTTCCTTGGAGCACACT ssc-let-7c 94
		***************TGAGGTAGTAGGTTGTATGGTT********************************************************* ssc-let-7c 22
		...............tgaggtagtaCgttgtatggtt......................................................... t0017930 12
		................gaggtagtaCgttgtatggtt......................................................... t0171766 1
		*
		>ssc-let-7c
		G to C at Pos 12
		TGTGTGCATCCGGGTTGAGGTAGTAGGTTGTATGGTTTAGAGTTACACCGTGGGAGTTAACTGTACAACCTTCTAGCTTTCCTTGGAGCACACT ssc-let-7c 94
		***************TGAGGTAGTAGGTTGTATGGTT********************************************************* ssc-let-7c 22
		...............tgaggtagtagCttgtatggtt......................................................... t0008367 35
		...............tgaggtagtagCttgtatggt.......................................................... t0030804 5
		...............tgaggtagtagCttgtatgg........................................................... t0039451 4
		...............tgaggtagtagCttgtatggttt........................................................ t0054101 3
		*
		>ssc-let-7c
		G to C at Pos 15
		TGTGTGCATCCGGGTTGAGGTAGTAGGTTGTATGGTTTAGAGTTACACCGTGGGAGTTAACTGTACAACCTTCTAGCTTTCCTTGGAGCACACT ssc-let-7c 94
		***************TGAGGTAGTAGGTTGTATGGTT********************************************************* ssc-let-7c 22
		...............tgaggtagtaggttCtatggtt......................................................... t0007454 41
		...............tgaggtagtaggttCtatggt.......................................................... t0028195 6
		...............tgaggtagtaggttCtatggttt........................................................ t0101653 1
		*
		>ssc-let-7c
		G to C at Pos 19
		TGTGTGCATCCGGGTTGAGGTAGTAGGTTGTATGGTTTAGAGTTACACCGTGGGAGTTAACTGTACAACCTTCTAGCTTTCCTTGGAGCACACT ssc-let-7c 94
		***************TGAGGTAGTAGGTTGTATGGTT********************************************************* ssc-let-7c 22
		...............tgaggtagtaggttgtatCgttt........................................................ t0013242 19
		*
		>ssc-let-7c
		G to C at Pos 5
		TGTGTGCATCCGGGTTGAGGTAGTAGGTTGTATGGTTTAGAGTTACACCGTGGGAGTTAACTGTACAACCTTCTAGCTTTCCTTGGAGCACACT ssc-let-7c 94
		***************TGAGGTAGTAGGTTGTATGGTT********************************************************* ssc-let-7c 22
		...............tgagCtagtaggttgtatggtt......................................................... t0015162 15
		...............tgagCtagtaggttgtatggttt........................................................ t0050826 3
		...............tgagCtagtaggttgtatggt.......................................................... t0129576 1
		*
		>ssc-let-7c
		G to C at Pos 8
		TGTGTGCATCCGGGTTGAGGTAGTAGGTTGTATGGTTTAGAGTTACACCGTGGGAGTTAACTGTACAACCTTCTAGCTTTCCTTGGAGCACACT ssc-let-7c 94
		***************TGAGGTAGTAGGTTGTATGGTT********************************************************* ssc-let-7c 22
		...............tgaggtaCtaggttgtatggtt......................................................... t0009107 31
		...............tgaggtaCtaggttgtatggt.......................................................... t0023925 8
		...............tgaggtaCtaggttgtatggttt........................................................ t0167878 1
		...............tgaggtaCtaggttgtatgg........................................................... t0246545 1
		*
		>ssc-let-7c
		G to T at Pos 11
		TGTGTGCATCCGGGTTGAGGTAGTAGGTTGTATGGTTTAGAGTTACACCGTGGGAGTTAACTGTACAACCTTCTAGCTTTCCTTGGAGCACACT ssc-let-7c 94
		***************TGAGGTAGTAGGTTGTATGGTT********************************************************* ssc-let-7c 22
		..............ttgaggtagtaTgttgtatggt.......................................................... t0404642 1
		...............tgaggtagtaTgttgtatggtt......................................................... t0006459 50
		...............tgaggtagtaTgttgtatggttt........................................................ t0254823 1
		................gaggtagtaTgttgtatggtt......................................................... t0173589 1
		*
		>ssc-let-7c
		G to T at Pos 12
		TGTGTGCATCCGGGTTGAGGTAGTAGGTTGTATGGTTTAGAGTTACACCGTGGGAGTTAACTGTACAACCTTCTAGCTTTCCTTGGAGCACACT ssc-let-7c 94
		***************TGAGGTAGTAGGTTGTATGGTT********************************************************* ssc-let-7c 22
		..............ttgaggtagtagTttgtatggt.......................................................... t0073765 2
		...............tgaggtagtagTttgtatggtt......................................................... t0002877 144
		...............tgaggtagtagTttgtatggt.......................................................... t0013706 18
		...............tgaggtagtagTttgtatggttt........................................................ t0020371 10
		...............tgaggtagtagTttgtatg............................................................ t0191142 1
		...............tgaggtagtagTttgtatgg........................................................... t0210183 1
		...............tgaggtagtagTttgtat............................................................. t0369905 1
		*
		>ssc-let-7c
		G to T at Pos 15
		TGTGTGCATCCGGGTTGAGGTAGTAGGTTGTATGGTTTAGAGTTACACCGTGGGAGTTAACTGTACAACCTTCTAGCTTTCCTTGGAGCACACT ssc-let-7c 94
		***************TGAGGTAGTAGGTTGTATGGTT********************************************************* ssc-let-7c 22
		..............ttgaggtagtaggttTtatggttt........................................................ t0250273 1
		...............tgaggtagtaggttTtatggtt......................................................... t0005209 67
		...............tgaggtagtaggttTtatggt.......................................................... t0028169 6
		...............tgaggtagtaggttTtatgg........................................................... t0041720 4
		...............tgaggtagtaggttTtatggttt........................................................ t0245634 1
		*
		>ssc-let-7c
		G to T at Pos 19
		TGTGTGCATCCGGGTTGAGGTAGTAGGTTGTATGGTTTAGAGTTACACCGTGGGAGTTAACTGTACAACCTTCTAGCTTTCCTTGGAGCACACT ssc-let-7c 94
		***************TGAGGTAGTAGGTTGTATGGTT********************************************************* ssc-let-7c 22
		...............tgaggtagtaggttgtatTgttt........................................................ t0004633 78
		...............tgaggtagtaggttgtatTgttta....................................................... t0379491 1
		*
		>ssc-let-7c
		G to T at Pos 5
		TGTGTGCATCCGGGTTGAGGTAGTAGGTTGTATGGTTTAGAGTTACACCGTGGGAGTTAACTGTACAACCTTCTAGCTTTCCTTGGAGCACACT ssc-let-7c 94
		***************TGAGGTAGTAGGTTGTATGGTT********************************************************* ssc-let-7c 22
		...............tgagTtagtaggttgtatggtt......................................................... t0007513 41
		...............tgagTtagtaggttgtatggt.......................................................... t0037746 4
		...............tgagTtagtaggttgtatgg........................................................... t0097715 2
		...............tgagTtagtaggttgtatggttt........................................................ t0194423 1
		...............tgagTtagtaggttgtatg............................................................ t0199018 1
		...............tgagTtagtaggttgtat............................................................. t0261015 1
		*
		>ssc-let-7c
		G to T at Pos 8
		TGTGTGCATCCGGGTTGAGGTAGTAGGTTGTATGGTTTAGAGTTACACCGTGGGAGTTAACTGTACAACCTTCTAGCTTTCCTTGGAGCACACT ssc-let-7c 94
		***************TGAGGTAGTAGGTTGTATGGTT********************************************************* ssc-let-7c 22
		...............tgaggtaTtaggttgtatggtt......................................................... t0004575 79
		...............tgaggtaTtaggttgtatggt.......................................................... t0025793 7
		...............tgaggtaTtaggttgtatgg........................................................... t0327163 1
		*
		>ssc-let-7c
		T to A at Pos 13
		TGTGTGCATCCGGGTTGAGGTAGTAGGTTGTATGGTTTAGAGTTACACCGTGGGAGTTAACTGTACAACCTTCTAGCTTTCCTTGGAGCACACT ssc-let-7c 94
		***************TGAGGTAGTAGGTTGTATGGTT********************************************************* ssc-let-7c 22
		...............tgaggtagtaggAtgtatggtt......................................................... t0005589 62
		...............tgaggtagtaggAtgtatggt.......................................................... t0025002 7
		...............tgaggtagtaggAtgtatggttt........................................................ t0071186 2
		*
		>ssc-let-7c
		T to A at Pos 14
		TGTGTGCATCCGGGTTGAGGTAGTAGGTTGTATGGTTTAGAGTTACACCGTGGGAGTTAACTGTACAACCTTCTAGCTTTCCTTGGAGCACACT ssc-let-7c 94
		***************TGAGGTAGTAGGTTGTATGGTT********************************************************* ssc-let-7c 22
		...............tgaggtagtaggtAgtatggtt......................................................... t0019567 11
		...............tgaggtagtaggtAgtatggt.......................................................... t0083158 2
		*
		>ssc-let-7c
		T to A at Pos 18
		TGTGTGCATCCGGGTTGAGGTAGTAGGTTGTATGGTTTAGAGTTACACCGTGGGAGTTAACTGTACAACCTTCTAGCTTTCCTTGGAGCACACT ssc-let-7c 94
		***************TGAGGTAGTAGGTTGTATGGTT********************************************************* ssc-let-7c 22
		...............tgaggtagtaggttgtaAggtt......................................................... t0012372 21
		*
		>ssc-let-7c
		T to A at Pos 6
		TGTGTGCATCCGGGTTGAGGTAGTAGGTTGTATGGTTTAGAGTTACACCGTGGGAGTTAACTGTACAACCTTCTAGCTTTCCTTGGAGCACACT ssc-let-7c 94
		***************TGAGGTAGTAGGTTGTATGGTT********************************************************* ssc-let-7c 22
		..............ttgaggAagtaggttgtatggt.......................................................... t0177197 1
		...............tgaggAagtaggttgtatggtt......................................................... t0001195 429
		...............tgaggAagtaggttgtatggt.......................................................... t0005230 66
		...............tgaggAagtaggttgtatggttt........................................................ t0014175 17
		...............tgaggAagtaggttgtatgg........................................................... t0017872 12
		...............tgaggAagtaggttgtat............................................................. t0032972 5
		...............tgaggAagtaggttgtatg............................................................ t0331756 1
		................gaggAagtaggttgtatggtt......................................................... t0064188 2
		................gaggAagtaggttgtatggttt........................................................ t0198948 1
		*
		>ssc-let-7c
		T to A at Pos 9
		TGTGTGCATCCGGGTTGAGGTAGTAGGTTGTATGGTTTAGAGTTACACCGTGGGAGTTAACTGTACAACCTTCTAGCTTTCCTTGGAGCACACT ssc-let-7c 94
		***************TGAGGTAGTAGGTTGTATGGTT********************************************************* ssc-let-7c 22
		..............ttgaggtagAaggttgtatggt.......................................................... t0029300 6
		..............ttgaggtagAaggttgtatggtt......................................................... t0041867 4
		...............tgaggtagAaggttgtatggtt......................................................... t0000321 2469
		...............tgaggtagAaggttgtatggt.......................................................... t0006187 53
		...............tgaggtagAaggttgtatgg........................................................... t0017596 12
		...............tgaggtagAaggttgtatggttt........................................................ t0021312 9
		*
		>ssc-let-7c
		T to C at Pos 13
		TGTGTGCATCCGGGTTGAGGTAGTAGGTTGTATGGTTTAGAGTTACACCGTGGGAGTTAACTGTACAACCTTCTAGCTTTCCTTGGAGCACACT ssc-let-7c 94
		***************TGAGGTAGTAGGTTGTATGGTT********************************************************* ssc-let-7c 22
		...............tgaggtagtaggCtgtatggtt......................................................... t0004169 90
		...............tgaggtagtaggCtgtatggt.......................................................... t0016926 13
		...............tgaggtagtaggCtgtatggttt........................................................ t0066569 2
		...............tgaggtagtaggCtgtatgg........................................................... t0070596 2
		*
		>ssc-let-7c
		T to C at Pos 14
		TGTGTGCATCCGGGTTGAGGTAGTAGGTTGTATGGTTTAGAGTTACACCGTGGGAGTTAACTGTACAACCTTCTAGCTTTCCTTGGAGCACACT ssc-let-7c 94
		***************TGAGGTAGTAGGTTGTATGGTT********************************************************* ssc-let-7c 22
		...............tgaggtagtaggtCgtatggtt......................................................... t0003872 99
		...............tgaggtagtaggtCgtatggt.......................................................... t0013393 18
		...............tgaggtagtaggtCgtatggttt........................................................ t0025759 7
		...............tgaggtagtaggtCgtatg............................................................ t0363165 1
		................gaggtagtaggtCgtatggtt......................................................... t0111841 1
		*
		>ssc-let-7c
		T to C at Pos 16
		TGTGTGCATCCGGGTTGAGGTAGTAGGTTGTATGGTTTAGAGTTACACCGTGGGAGTTAACTGTACAACCTTCTAGCTTTCCTTGGAGCACACT ssc-let-7c 94
		***************TGAGGTAGTAGGTTGTATGGTT********************************************************* ssc-let-7c 22
		...............tgaggtagtaggttgCatggtt......................................................... t0003643 107
		...............tgaggtagtaggttgCatggttt........................................................ t0026469 7
		...............tgaggtagtaggttgCatggt.......................................................... t0026690 7
		...............tgaggtagtaggttgCatgg........................................................... t0341324 1
		*
		>ssc-let-7c
		T to C at Pos 18
		TGTGTGCATCCGGGTTGAGGTAGTAGGTTGTATGGTTTAGAGTTACACCGTGGGAGTTAACTGTACAACCTTCTAGCTTTCCTTGGAGCACACT ssc-let-7c 94
		***************TGAGGTAGTAGGTTGTATGGTT********************************************************* ssc-let-7c 22
		..............ttgaggtagtaggttgtaCggtt......................................................... t0281840 1
		...............tgaggtagtaggttgtaCggtt......................................................... t0005733 59
		...............tgaggtagtaggttgtaCggttt........................................................ t0027213 6
		*
		>ssc-let-7c
		T to C at Pos 6
		TGTGTGCATCCGGGTTGAGGTAGTAGGTTGTATGGTTTAGAGTTACACCGTGGGAGTTAACTGTACAACCTTCTAGCTTTCCTTGGAGCACACT ssc-let-7c 94
		***************TGAGGTAGTAGGTTGTATGGTT********************************************************* ssc-let-7c 22
		...............tgaggCagtaggttgtatggtt......................................................... t0000954 552
		...............tgaggCagtaggttgtatggt.......................................................... t0004050 93
		...............tgaggCagtaggttgtatggttt........................................................ t0008877 33
		...............tgaggCagtaggttgtatgg........................................................... t0016786 13
		...............tgaggCagtaggttgtat............................................................. t0032341 5
		...............tgaggCagtaggttgtatg............................................................ t0042108 4
		................gaggCagtaggttgtatggtt......................................................... t0261750 1
		*
		>ssc-let-7c
		T to C at Pos 9
		TGTGTGCATCCGGGTTGAGGTAGTAGGTTGTATGGTTTAGAGTTACACCGTGGGAGTTAACTGTACAACCTTCTAGCTTTCCTTGGAGCACACT ssc-let-7c 94
		***************TGAGGTAGTAGGTTGTATGGTT********************************************************* ssc-let-7c 22
		..............ttgaggtagCaggttgtatggtt......................................................... t0397897 1
		...............tgaggtagCaggttgtatggtt......................................................... t0001695 281
		...............tgaggtagCaggttgtatggt.......................................................... t0009270 31
		...............tgaggtagCaggttgtatggttt........................................................ t0020782 10
		...............tgaggtagCaggttgtatgg........................................................... t0027026 7
		................gaggtagCaggttgtatggtt......................................................... t0227466 1
		*
		>ssc-let-7c
		T to G at Pos 13
		TGTGTGCATCCGGGTTGAGGTAGTAGGTTGTATGGTTTAGAGTTACACCGTGGGAGTTAACTGTACAACCTTCTAGCTTTCCTTGGAGCACACT ssc-let-7c 94
		***************TGAGGTAGTAGGTTGTATGGTT********************************************************* ssc-let-7c 22
		...............tgaggtagtaggGtgtatggtt......................................................... t0013282 19
		...............tgaggtagtaggGtgtatggttt........................................................ t0063936 2
		...............tgaggtagtaggGtgtatggt.......................................................... t0086856 2
		...............tgaggtagtaggGtgtatgg........................................................... t0312499 1
		*
		>ssc-let-7c
		T to G at Pos 14
		TGTGTGCATCCGGGTTGAGGTAGTAGGTTGTATGGTTTAGAGTTACACCGTGGGAGTTAACTGTACAACCTTCTAGCTTTCCTTGGAGCACACT ssc-let-7c 94
		***************TGAGGTAGTAGGTTGTATGGTT********************************************************* ssc-let-7c 22
		...............tgaggtagtaggtGgtatggtt......................................................... t0010405 26
		...............tgaggtagtaggtGgtatggt.......................................................... t0037621 4
		...............tgaggtagtaggtGgtatggttt........................................................ t0313070 1
		*
		>ssc-let-7c
		T to G at Pos 16
		TGTGTGCATCCGGGTTGAGGTAGTAGGTTGTATGGTTTAGAGTTACACCGTGGGAGTTAACTGTACAACCTTCTAGCTTTCCTTGGAGCACACT ssc-let-7c 94
		***************TGAGGTAGTAGGTTGTATGGTT********************************************************* ssc-let-7c 22
		...............tgaggtagtaggttgGatggtt......................................................... t0027650 6
		...............tgaggtagtaggttgGatggt.......................................................... t0118028 1
		...............tgaggtagtaggttgGatgg........................................................... t0198807 1
		................gaggtagtaggttgGatggtt......................................................... t0142972 1
		*
		>ssc-let-7c
		T to G at Pos 18
		TGTGTGCATCCGGGTTGAGGTAGTAGGTTGTATGGTTTAGAGTTACACCGTGGGAGTTAACTGTACAACCTTCTAGCTTTCCTTGGAGCACACT ssc-let-7c 94
		***************TGAGGTAGTAGGTTGTATGGTT********************************************************* ssc-let-7c 22
		..............ttgaggtagtaggttgtaGggtt......................................................... t0036175 4
		...............tgaggtagtaggttgtaGggtt......................................................... t0023659 8
		*
		>ssc-let-7c
		T to G at Pos 6
		TGTGTGCATCCGGGTTGAGGTAGTAGGTTGTATGGTTTAGAGTTACACCGTGGGAGTTAACTGTACAACCTTCTAGCTTTCCTTGGAGCACACT ssc-let-7c 94
		***************TGAGGTAGTAGGTTGTATGGTT********************************************************* ssc-let-7c 22
		..............ttgaggGagtaggttgtatggt.......................................................... t0097256 2
		..............ttgaggGagtaggttgtatggtt......................................................... t0344600 1
		...............tgaggGagtaggttgtatggtt......................................................... t0001706 278
		...............tgaggGagtaggttgtatggt.......................................................... t0006668 48
		...............tgaggGagtaggttgtatggttt........................................................ t0019128 11
		...............tgaggGagtaggttgtatgg........................................................... t0041287 4
		...............tgaggGagtaggttgtat............................................................. t0044288 3
		*
		>ssc-let-7c
		T to G at Pos 9
		TGTGTGCATCCGGGTTGAGGTAGTAGGTTGTATGGTTTAGAGTTACACCGTGGGAGTTAACTGTACAACCTTCTAGCTTTCCTTGGAGCACACT ssc-let-7c 94
		***************TGAGGTAGTAGGTTGTATGGTT********************************************************* ssc-let-7c 22
		...............tgaggtagGaggttgtatggtt......................................................... t0001839 254
		...............tgaggtagGaggttgtatggt.......................................................... t0005701 60
		...............tgaggtagGaggttgtatgg........................................................... t0019946 10
		...............tgaggtagGaggttgtatggttt........................................................ t0024009 8
		*
		>ssc-let-7e
		A to C at Pos 10
		GCCCCGGGCTGAGGTAGGAGGTTGTATAGTTGAGGAGGACACCCACGGAGATCACTATACGGCCTCCTAGCTTTCCCCAG ssc-let-7e 80
		*********TGAGGTAGGAGGTTGTATAGTT************************************************* ssc-let-7e 22
		.........tgaggtaggCggttgtatagtt................................................. t0002980 138
		.........tgaggtaggCggttgtatagt.................................................. t0007845 39
		.........tgaggtaggCggttgtatagttg................................................ t0007865 38
		.........tgaggtaggCggttgtatagttga............................................... t0039001 4
		*
		>ssc-let-7e
		A to C at Pos 17
		GCCCCGGGCTGAGGTAGGAGGTTGTATAGTTGAGGAGGACACCCACGGAGATCACTATACGGCCTCCTAGCTTTCCCCAG ssc-let-7e 80
		*********TGAGGTAGGAGGTTGTATAGTT************************************************* ssc-let-7e 22
		.........tgaggtaggaggttgtCtagtt................................................. t0015410 15
		.........tgaggtaggaggttgtCtagttg................................................ t0032245 5
		.........tgaggtaggaggttgtCtagt.................................................. t0037446 4
		*
		>ssc-let-7e
		A to G at Pos 10
		GCCCCGGGCTGAGGTAGGAGGTTGTATAGTTGAGGAGGACACCCACGGAGATCACTATACGGCCTCCTAGCTTTCCCCAG ssc-let-7e 80
		*********TGAGGTAGGAGGTTGTATAGTT************************************************* ssc-let-7e 22
		.........tgaggtaggGggttgtatagtt................................................. t0018222 12
		.........tgaggtaggGggttgtatagttg................................................ t0028415 6
		.........tgaggtaggGggttgtatagt.................................................. t0095961 2
		*
		>ssc-let-7e
		A to G at Pos 17
		GCCCCGGGCTGAGGTAGGAGGTTGTATAGTTGAGGAGGACACCCACGGAGATCACTATACGGCCTCCTAGCTTTCCCCAG ssc-let-7e 80
		*********TGAGGTAGGAGGTTGTATAGTT************************************************* ssc-let-7e 22
		.........tgaggtaggaggttgtGtagtt................................................. t0007650 40
		.........tgaggtaggaggttgtGtagttg................................................ t0028629 6
		.........tgaggtaggaggttgtGtagt.................................................. t0048488 3
		*
		>ssc-let-7e
		A to G at Pos 19
		GCCCCGGGCTGAGGTAGGAGGTTGTATAGTTGAGGAGGACACCCACGGAGATCACTATACGGCCTCCTAGCTTTCCCCAG ssc-let-7e 80
		*********TGAGGTAGGAGGTTGTATAGTT************************************************* ssc-let-7e 22
		.........tgaggtaggaggttgtatGgttg................................................ t0007752 39
		.........tgaggtaggaggttgtatGgttga............................................... t0091986 2
		*
		>ssc-let-7e
		A to G at Pos 7
		GCCCCGGGCTGAGGTAGGAGGTTGTATAGTTGAGGAGGACACCCACGGAGATCACTATACGGCCTCCTAGCTTTCCCCAG ssc-let-7e 80
		*********TGAGGTAGGAGGTTGTATAGTT************************************************* ssc-let-7e 22
		.........tgaggtGggaggttgtatagtt................................................. t0016739 13
		.........tgaggtGggaggttgtatagttg................................................ t0117624 1
		.........tgaggtGggaggttgtatagt.................................................. t0249303 1
		*
		>ssc-let-7e
		A to T at Pos 10
		GCCCCGGGCTGAGGTAGGAGGTTGTATAGTTGAGGAGGACACCCACGGAGATCACTATACGGCCTCCTAGCTTTCCCCAG ssc-let-7e 80
		*********TGAGGTAGGAGGTTGTATAGTT************************************************* ssc-let-7e 22
		.........tgaggtaggTggttgtatagtt................................................. t0020755 10
		.........tgaggtaggTggttgtatagttg................................................ t0031405 5
		.........tgaggtaggTggttgtatagt.................................................. t0034752 5
		*
		>ssc-let-7e
		A to T at Pos 17
		GCCCCGGGCTGAGGTAGGAGGTTGTATAGTTGAGGAGGACACCCACGGAGATCACTATACGGCCTCCTAGCTTTCCCCAG ssc-let-7e 80
		*********TGAGGTAGGAGGTTGTATAGTT************************************************* ssc-let-7e 22
		.........tgaggtaggaggttgtTtagtt................................................. t0037044 4
		.........tgaggtaggaggttgtTtagttg................................................ t0071796 2
		*
		>ssc-let-7e
		A to T at Pos 19
		GCCCCGGGCTGAGGTAGGAGGTTGTATAGTTGAGGAGGACACCCACGGAGATCACTATACGGCCTCCTAGCTTTCCCCAG ssc-let-7e 80
		*********TGAGGTAGGAGGTTGTATAGTT************************************************* ssc-let-7e 22
		.........tgaggtaggaggttgtatTgttg................................................ t0020362 10
		.........tgaggtaggaggttgtatTgttga............................................... t0216730 1
		*
		>ssc-let-7e
		G to A at Pos 11
		GCCCCGGGCTGAGGTAGGAGGTTGTATAGTTGAGGAGGACACCCACGGAGATCACTATACGGCCTCCTAGCTTTCCCCAG ssc-let-7e 80
		*********TGAGGTAGGAGGTTGTATAGTT************************************************* ssc-let-7e 22
		.........tgaggtaggaAgttgtatagtt................................................. t0026908 7
		.........tgaggtaggaAgttgtatagttg................................................ t0051055 3
		*
		>ssc-let-7e
		G to A at Pos 12
		GCCCCGGGCTGAGGTAGGAGGTTGTATAGTTGAGGAGGACACCCACGGAGATCACTATACGGCCTCCTAGCTTTCCCCAG ssc-let-7e 80
		*********TGAGGTAGGAGGTTGTATAGTT************************************************* ssc-let-7e 22
		........ctgaggtaggagAttgtatagtt................................................. t0227769 1
		.........tgaggtaggagAttgtatagtt................................................. t0004413 83
		.........tgaggtaggagAttgtatagt.................................................. t0019272 11
		.........tgaggtaggagAttgtatagttg................................................ t0034054 5
		.........tgaggtaggagAttgtatag................................................... t0092796 2
		.........tgaggtaggagAttgtat..................................................... t0108187 1
		*
		>ssc-let-7e
		G to A at Pos 15
		GCCCCGGGCTGAGGTAGGAGGTTGTATAGTTGAGGAGGACACCCACGGAGATCACTATACGGCCTCCTAGCTTTCCCCAG ssc-let-7e 80
		*********TGAGGTAGGAGGTTGTATAGTT************************************************* ssc-let-7e 22
		.........tgaggtaggaggttAtatagtt................................................. t0039865 4
		.........tgaggtaggaggttAtatagttg................................................ t0079391 2
		.........tgaggtaggaggttAtatagt.................................................. t0268021 1
		*
		>ssc-let-7e
		G to A at Pos 9
		GCCCCGGGCTGAGGTAGGAGGTTGTATAGTTGAGGAGGACACCCACGGAGATCACTATACGGCCTCCTAGCTTTCCCCAG ssc-let-7e 80
		*********TGAGGTAGGAGGTTGTATAGTT************************************************* ssc-let-7e 22
		........ctgaggtagAaggttgtatagt.................................................. t0092054 2
		........ctgaggtagAaggttgtatagtt................................................. t0266313 1
		.........tgaggtagAaggttgtatagtt................................................. t0000197 4751
		.........tgaggtagAaggttgtatagt.................................................. t0005304 65
		.........tgaggtagAaggttgtatag................................................... t0007486 41
		.........tgaggtagAaggttgtatagttg................................................ t0040374 4
		..........gaggtagAaggttgtatagtt................................................. t0157285 1
		*
		>ssc-let-7e
		G to C at Pos 12
		GCCCCGGGCTGAGGTAGGAGGTTGTATAGTTGAGGAGGACACCCACGGAGATCACTATACGGCCTCCTAGCTTTCCCCAG ssc-let-7e 80
		*********TGAGGTAGGAGGTTGTATAGTT************************************************* ssc-let-7e 22
		.........tgaggtaggagCttgtatagtt................................................. t0032895 5
		.........tgaggtaggagCttgtatag................................................... t0092726 2
		*
		>ssc-let-7e
		G to C at Pos 5
		GCCCCGGGCTGAGGTAGGAGGTTGTATAGTTGAGGAGGACACCCACGGAGATCACTATACGGCCTCCTAGCTTTCCCCAG ssc-let-7e 80
		*********TGAGGTAGGAGGTTGTATAGTT************************************************* ssc-let-7e 22
		.........tgagCtaggaggttgtatagtt................................................. t0030286 6
		.........tgagCtaggaggttgtatagt.................................................. t0087179 2
		.........tgagCtaggaggttgtatagttg................................................ t0353080 1
		*
		>ssc-let-7e
		G to C at Pos 9
		GCCCCGGGCTGAGGTAGGAGGTTGTATAGTTGAGGAGGACACCCACGGAGATCACTATACGGCCTCCTAGCTTTCCCCAG ssc-let-7e 80
		*********TGAGGTAGGAGGTTGTATAGTT************************************************* ssc-let-7e 22
		........ctgaggtagCaggttgtatagtt................................................. t0146834 1
		.........tgaggtagCaggttgtatagtt................................................. t0001229 416
		.........tgaggtagCaggttgtatagt.................................................. t0007695 40
		.........tgaggtagCaggttgtatag................................................... t0015380 15
		.........tgaggtagCaggttgtatagttg................................................ t0077864 2
		..........gaggtagCaggttgtatagtt................................................. t0239297 1
		*
		>ssc-let-7e
		G to T at Pos 11
		GCCCCGGGCTGAGGTAGGAGGTTGTATAGTTGAGGAGGACACCCACGGAGATCACTATACGGCCTCCTAGCTTTCCCCAG ssc-let-7e 80
		*********TGAGGTAGGAGGTTGTATAGTT************************************************* ssc-let-7e 22
		.........tgaggtaggaTgttgtatagtt................................................. t0014918 16
		*
		>ssc-let-7e
		G to T at Pos 12
		GCCCCGGGCTGAGGTAGGAGGTTGTATAGTTGAGGAGGACACCCACGGAGATCACTATACGGCCTCCTAGCTTTCCCCAG ssc-let-7e 80
		*********TGAGGTAGGAGGTTGTATAGTT************************************************* ssc-let-7e 22
		.........tgaggtaggagTttgtatagtt................................................. t0012051 21
		.........tgaggtaggagTttgtatagt.................................................. t0041825 4
		.........tgaggtaggagTttgtatagttg................................................ t0084168 2
		.........tgaggtaggagTttgtatag................................................... t0256180 1
		*
		>ssc-let-7e
		G to T at Pos 15
		GCCCCGGGCTGAGGTAGGAGGTTGTATAGTTGAGGAGGACACCCACGGAGATCACTATACGGCCTCCTAGCTTTCCCCAG ssc-let-7e 80
		*********TGAGGTAGGAGGTTGTATAGTT************************************************* ssc-let-7e 22
		.........tgaggtaggaggttTtatagttg................................................ t0054227 3
		.........tgaggtaggaggttTtatagtt................................................. t0054482 3
		.........tgaggtaggaggttTtatagt.................................................. t0229339 1
		*
		>ssc-let-7e
		G to T at Pos 5
		GCCCCGGGCTGAGGTAGGAGGTTGTATAGTTGAGGAGGACACCCACGGAGATCACTATACGGCCTCCTAGCTTTCCCCAG ssc-let-7e 80
		*********TGAGGTAGGAGGTTGTATAGTT************************************************* ssc-let-7e 22
		.........tgagTtaggaggttgtatagt.................................................. t0028802 6
		.........tgagTtaggaggttgtatagtt................................................. t0042943 3
		.........tgagTtaggaggttgtatag................................................... t0398848 1
		*
		>ssc-let-7e
		G to T at Pos 8
		GCCCCGGGCTGAGGTAGGAGGTTGTATAGTTGAGGAGGACACCCACGGAGATCACTATACGGCCTCCTAGCTTTCCCCAG ssc-let-7e 80
		*********TGAGGTAGGAGGTTGTATAGTT************************************************* ssc-let-7e 22
		.........tgaggtaTgaggttgtatagttg................................................ t0085106 2
		.........tgaggtaTgaggttgtatagtt................................................. t0098306 2
		.........tgaggtaTgaggttgtatagt.................................................. t0295410 1
		*
		>ssc-let-7e
		G to T at Pos 9
		GCCCCGGGCTGAGGTAGGAGGTTGTATAGTTGAGGAGGACACCCACGGAGATCACTATACGGCCTCCTAGCTTTCCCCAG ssc-let-7e 80
		*********TGAGGTAGGAGGTTGTATAGTT************************************************* ssc-let-7e 22
		.......gctgaggtagTaggttgtatagtt................................................. t0325852 1
		........ctgaggtagTaggttgtatagtt................................................. t0000834 658
		........ctgaggtagTaggttgtatagt.................................................. t0004840 73
		........ctgaggtagTaggttgtatag................................................... t0009445 30
		........ctgaggtagTaggttgtatagttg................................................ t0111171 1
		.........tgaggtagTaggttgtatagtt................................................. t0000004 792589
		.........tgaggtagTaggttgtatagt.................................................. t0000026 87443
		.........tgaggtagTaggttgtatag................................................... t0000058 25351
		.........tgaggtagTaggttgtatagttg................................................ t0000289 2962
		.........tgaggtagTaggttgtatagttga............................................... t0001729 275
		..........gaggtagTaggttgtatagtt................................................. t0000428 1567
		..........gaggtagTaggttgtatagt.................................................. t0002154 210
		..........gaggtagTaggttgtatag................................................... t0005263 66
		..........gaggtagTaggttgtatagttg................................................ t0018701 11
		...........aggtagTaggttgtatagtt................................................. t0016763 13
		...........aggtagTaggttgtatagt.................................................. t0231217 1
		............ggtagTaggttgtatagtt................................................. t0002587 164
		............ggtagTaggttgtatagt.................................................. t0007050 45
		*
		>ssc-let-7e
		T to A at Pos 13
		GCCCCGGGCTGAGGTAGGAGGTTGTATAGTTGAGGAGGACACCCACGGAGATCACTATACGGCCTCCTAGCTTTCCCCAG ssc-let-7e 80
		*********TGAGGTAGGAGGTTGTATAGTT************************************************* ssc-let-7e 22
		.........tgaggtaggaggAtgtatagtt................................................. t0021497 9
		*
		>ssc-let-7e
		T to A at Pos 6
		GCCCCGGGCTGAGGTAGGAGGTTGTATAGTTGAGGAGGACACCCACGGAGATCACTATACGGCCTCCTAGCTTTCCCCAG ssc-let-7e 80
		*********TGAGGTAGGAGGTTGTATAGTT************************************************* ssc-let-7e 22
		.........tgaggAaggaggttgtatagtt................................................. t0010183 27
		.........tgaggAaggaggttgtatagttg................................................ t0022434 9
		.........tgaggAaggaggttgtatagt.................................................. t0036686 4
		.........tgaggAaggaggttgtatagttga............................................... t0365919 1
		*
		>ssc-let-7e
		T to C at Pos 13
		GCCCCGGGCTGAGGTAGGAGGTTGTATAGTTGAGGAGGACACCCACGGAGATCACTATACGGCCTCCTAGCTTTCCCCAG ssc-let-7e 80
		*********TGAGGTAGGAGGTTGTATAGTT************************************************* ssc-let-7e 22
		.........tgaggtaggaggCtgtatagtt................................................. t0046094 3
		.........tgaggtaggaggCtgtatagt.................................................. t0078125 2
		.........tgaggtaggaggCtgtatagttg................................................ t0380882 1
		*
		>ssc-let-7e
		T to C at Pos 14
		GCCCCGGGCTGAGGTAGGAGGTTGTATAGTTGAGGAGGACACCCACGGAGATCACTATACGGCCTCCTAGCTTTCCCCAG ssc-let-7e 80
		*********TGAGGTAGGAGGTTGTATAGTT************************************************* ssc-let-7e 22
		.........tgaggtaggaggtCgtatagtt................................................. t0024726 7
		.........tgaggtaggaggtCgtatagttg................................................ t0096115 2
		.........tgaggtaggaggtCgtatagt.................................................. t0135224 1
		*
		>ssc-let-7e
		T to C at Pos 16
		GCCCCGGGCTGAGGTAGGAGGTTGTATAGTTGAGGAGGACACCCACGGAGATCACTATACGGCCTCCTAGCTTTCCCCAG ssc-let-7e 80
		*********TGAGGTAGGAGGTTGTATAGTT************************************************* ssc-let-7e 22
		.........tgaggtaggaggttgCatagtt................................................. t0037172 4
		.........tgaggtaggaggttgCatag................................................... t0216698 1
		.........tgaggtaggaggttgCatagttg................................................ t0250037 1
		*
		>ssc-let-7e
		T to C at Pos 6
		GCCCCGGGCTGAGGTAGGAGGTTGTATAGTTGAGGAGGACACCCACGGAGATCACTATACGGCCTCCTAGCTTTCCCCAG ssc-let-7e 80
		*********TGAGGTAGGAGGTTGTATAGTT************************************************* ssc-let-7e 22
		.........tgaggCaggaggttgtatagtt................................................. t0009532 29
		.........tgaggCaggaggttgtatagttg................................................ t0018833 11
		.........tgaggCaggaggttgtatagt.................................................. t0020593 10
		*
		>ssc-let-7e
		T to G at Pos 13
		GCCCCGGGCTGAGGTAGGAGGTTGTATAGTTGAGGAGGACACCCACGGAGATCACTATACGGCCTCCTAGCTTTCCCCAG ssc-let-7e 80
		*********TGAGGTAGGAGGTTGTATAGTT************************************************* ssc-let-7e 22
		.........tgaggtaggaggGtgtatagtt................................................. t0037788 4
		.........tgaggtaggaggGtgtatag................................................... t0183974 1
		*
		>ssc-let-7e
		T to G at Pos 14
		GCCCCGGGCTGAGGTAGGAGGTTGTATAGTTGAGGAGGACACCCACGGAGATCACTATACGGCCTCCTAGCTTTCCCCAG ssc-let-7e 80
		*********TGAGGTAGGAGGTTGTATAGTT************************************************* ssc-let-7e 22
		.........tgaggtaggaggtGgtatagtt................................................. t0056102 2
		.........tgaggtaggaggtGgtatagt.................................................. t0081693 2
		.........tgaggtaggaggtGgtatagttg................................................ t0271904 1
		*
		>ssc-let-7e
		T to G at Pos 6
		GCCCCGGGCTGAGGTAGGAGGTTGTATAGTTGAGGAGGACACCCACGGAGATCACTATACGGCCTCCTAGCTTTCCCCAG ssc-let-7e 80
		*********TGAGGTAGGAGGTTGTATAGTT************************************************* ssc-let-7e 22
		........ctgaggGaggaggttgtatag................................................... t0395722 1
		.........tgaggGaggaggttgtatagtt................................................. t0020900 10
		.........tgaggGaggaggttgtatagt.................................................. t0030044 6
		.........tgaggGaggaggttgtatagttg................................................ t0035369 4
		.........tgaggGaggaggttgtatag................................................... t0066927 2
		*
		>ssc-let-7f
		A to C at Pos 10
		TGTGGGATGAGGTAGTAGATTGTATAGTTTTAGGGTCATACCCCATCTTGGAGATAACTATACAGTCTACTGTCTTTCCCACG ssc-let-7f 83
		*******TGAGGTAGTAGATTGTATAGTT****************************************************** ssc-let-7f 22
		.......tgaggtagtCgattgtatagtt...................................................... t0000368 1993
		.......tgaggtagtCgattgtatagt....................................................... t0001832 255
		.......tgaggtagtCgattgtatagttt..................................................... t0007168 44
		........gaggtagtCgattgtatagttt..................................................... t0145328 1
		........gaggtagtCgattgtatagtt...................................................... t0379976 1
		*
		>ssc-let-7f
		A to C at Pos 12
		TGTGGGATGAGGTAGTAGATTGTATAGTTTTAGGGTCATACCCCATCTTGGAGATAACTATACAGTCTACTGTCTTTCCCACG ssc-let-7f 83
		*******TGAGGTAGTAGATTGTATAGTT****************************************************** ssc-let-7f 22
		.......tgaggtagtagCttgtatagtt...................................................... t0006571 49
		.......tgaggtagtagCttgtatag........................................................ t0021612 9
		.......tgaggtagtagCttgtatagt....................................................... t0034313 5
		.......tgaggtagtagCttgtatagttt..................................................... t0097502 2
		*
		>ssc-let-7f
		A to C at Pos 17
		TGTGGGATGAGGTAGTAGATTGTATAGTTTTAGGGTCATACCCCATCTTGGAGATAACTATACAGTCTACTGTCTTTCCCACG ssc-let-7f 83
		*******TGAGGTAGTAGATTGTATAGTT****************************************************** ssc-let-7f 22
		.......tgaggtagtagattgtCtagtt...................................................... t0002456 175
		.......tgaggtagtagattgtCtagt....................................................... t0018663 11
		.......tgaggtagtagattgtCtagttt..................................................... t0039561 4
		*
		>ssc-let-7f
		A to C at Pos 19
		TGTGGGATGAGGTAGTAGATTGTATAGTTTTAGGGTCATACCCCATCTTGGAGATAACTATACAGTCTACTGTCTTTCCCACG ssc-let-7f 83
		*******TGAGGTAGTAGATTGTATAGTT****************************************************** ssc-let-7f 22
		.......tgaggtagtagattgtatCgttt..................................................... t0022968 8
		*
		>ssc-let-7f
		A to C at Pos 7
		TGTGGGATGAGGTAGTAGATTGTATAGTTTTAGGGTCATACCCCATCTTGGAGATAACTATACAGTCTACTGTCTTTCCCACG ssc-let-7f 83
		*******TGAGGTAGTAGATTGTATAGTT****************************************************** ssc-let-7f 22
		.......tgaggtCgtagattgtatagtt...................................................... t0025994 7
		.......tgaggtCgtagattgtatagt....................................................... t0081685 2
		.......tgaggtCgtagattgtatagttt..................................................... t0308423 1
		*
		>ssc-let-7f
		A to G at Pos 10
		TGTGGGATGAGGTAGTAGATTGTATAGTTTTAGGGTCATACCCCATCTTGGAGATAACTATACAGTCTACTGTCTTTCCCACG ssc-let-7f 83
		*******TGAGGTAGTAGATTGTATAGTT****************************************************** ssc-let-7f 22
		.......tgaggtagtGgattgtatagtt...................................................... t0001765 269
		.......tgaggtagtGgattgtatagt....................................................... t0010610 25
		.......tgaggtagtGgattgtatagttt..................................................... t0023141 8
		*
		>ssc-let-7f
		A to G at Pos 12
		TGTGGGATGAGGTAGTAGATTGTATAGTTTTAGGGTCATACCCCATCTTGGAGATAACTATACAGTCTACTGTCTTTCCCACG ssc-let-7f 83
		*******TGAGGTAGTAGATTGTATAGTT****************************************************** ssc-let-7f 22
		......atgaggtagtagGttgtatagtt...................................................... t0011951 22
		......atgaggtagtagGttgtatagt....................................................... t0019242 11
		......atgaggtagtagGttgtatagttt..................................................... t0036557 4
		......atgaggtagtagGttgtatag........................................................ t0048054 3
		.......tgaggtagtagGttgtatagtt...................................................... t0000004 792589
		.......tgaggtagtagGttgtatagt....................................................... t0000026 87443
		.......tgaggtagtagGttgtatagttt..................................................... t0000048 31816
		.......tgaggtagtagGttgtatag........................................................ t0000058 25351
		.......tgaggtagtagGttgtat.......................................................... t0000279 3064
		.......tgaggtagtagGttgtata......................................................... t0000363 2023
		.......tgaggtagtagGttgtatagtttt.................................................... t0001032 510
		.......tgaggtagtagGttgtatagtttta................................................... t0213642 1
		.......tgaggtagtagGttgtatagttttagg................................................. t0328596 1
		........gaggtagtagGttgtatagttt..................................................... t0004561 80
		........gaggtagtagGttgtatagtttt.................................................... t0195894 1
		..........ggtagtagGttgtatagttt..................................................... t0397420 1
		*
		>ssc-let-7f
		A to G at Pos 17
		TGTGGGATGAGGTAGTAGATTGTATAGTTTTAGGGTCATACCCCATCTTGGAGATAACTATACAGTCTACTGTCTTTCCCACG ssc-let-7f 83
		*******TGAGGTAGTAGATTGTATAGTT****************************************************** ssc-let-7f 22
		.......tgaggtagtagattgtGtagtt...................................................... t0001007 526
		.......tgaggtagtagattgtGtagt....................................................... t0007924 38
		.......tgaggtagtagattgtGtagttt..................................................... t0016617 13
		*
		>ssc-let-7f
		A to G at Pos 19
		TGTGGGATGAGGTAGTAGATTGTATAGTTTTAGGGTCATACCCCATCTTGGAGATAACTATACAGTCTACTGTCTTTCCCACG ssc-let-7f 83
		*******TGAGGTAGTAGATTGTATAGTT****************************************************** ssc-let-7f 22
		.......tgaggtagtagattgtatGgttt..................................................... t0004385 84
		*
		>ssc-let-7f
		A to G at Pos 7
		TGTGGGATGAGGTAGTAGATTGTATAGTTTTAGGGTCATACCCCATCTTGGAGATAACTATACAGTCTACTGTCTTTCCCACG ssc-let-7f 83
		*******TGAGGTAGTAGATTGTATAGTT****************************************************** ssc-let-7f 22
		.......tgaggtGgtagattgtatagtt...................................................... t0002961 139
		.......tgaggtGgtagattgtatagt....................................................... t0019384 11
		.......tgaggtGgtagattgtatagttt..................................................... t0077757 2
		........gaggtGgtagattgtatagtt...................................................... t0135149 1
		*
		>ssc-let-7f
		A to T at Pos 10
		TGTGGGATGAGGTAGTAGATTGTATAGTTTTAGGGTCATACCCCATCTTGGAGATAACTATACAGTCTACTGTCTTTCCCACG ssc-let-7f 83
		*******TGAGGTAGTAGATTGTATAGTT****************************************************** ssc-let-7f 22
		.......tgaggtagtTgattgtatagtt...................................................... t0002805 148
		.......tgaggtagtTgattgtatagt....................................................... t0016287 14
		.......tgaggtagtTgattgtatagttt..................................................... t0039576 4
		*
		>ssc-let-7f
		A to T at Pos 12
		TGTGGGATGAGGTAGTAGATTGTATAGTTTTAGGGTCATACCCCATCTTGGAGATAACTATACAGTCTACTGTCTTTCCCACG ssc-let-7f 83
		*******TGAGGTAGTAGATTGTATAGTT****************************************************** ssc-let-7f 22
		.......tgaggtagtagTttgtatagtt...................................................... t0001065 493
		.......tgaggtagtagTttgtatagt....................................................... t0010531 26
		.......tgaggtagtagTttgtatagttt..................................................... t0012287 21
		.......tgaggtagtagTttgtatag........................................................ t0018657 11
		.......tgaggtagtagTttgtat.......................................................... t0369905 1
		*
		>ssc-let-7f
		A to T at Pos 17
		TGTGGGATGAGGTAGTAGATTGTATAGTTTTAGGGTCATACCCCATCTTGGAGATAACTATACAGTCTACTGTCTTTCCCACG ssc-let-7f 83
		*******TGAGGTAGTAGATTGTATAGTT****************************************************** ssc-let-7f 22
		.......tgaggtagtagattgtTtagtt...................................................... t0005708 60
		.......tgaggtagtagattgtTtagt....................................................... t0029070 6
		........gaggtagtagattgtTtagtt...................................................... t0289521 1
		*
		>ssc-let-7f
		A to T at Pos 19
		TGTGGGATGAGGTAGTAGATTGTATAGTTTTAGGGTCATACCCCATCTTGGAGATAACTATACAGTCTACTGTCTTTCCCACG ssc-let-7f 83
		*******TGAGGTAGTAGATTGTATAGTT****************************************************** ssc-let-7f 22
		.......tgaggtagtagattgtatTgttt..................................................... t0008365 35
		*
		>ssc-let-7f
		A to T at Pos 7
		TGTGGGATGAGGTAGTAGATTGTATAGTTTTAGGGTCATACCCCATCTTGGAGATAACTATACAGTCTACTGTCTTTCCCACG ssc-let-7f 83
		*******TGAGGTAGTAGATTGTATAGTT****************************************************** ssc-let-7f 22
		.......tgaggtTgtagattgtatagtt...................................................... t0013618 18
		.......tgaggtTgtagattgtatagt....................................................... t0273963 1
		*
		>ssc-let-7f
		G to A at Pos 11
		TGTGGGATGAGGTAGTAGATTGTATAGTTTTAGGGTCATACCCCATCTTGGAGATAACTATACAGTCTACTGTCTTTCCCACG ssc-let-7f 83
		*******TGAGGTAGTAGATTGTATAGTT****************************************************** ssc-let-7f 22
		.......tgaggtagtaAattgtatagtt...................................................... t0007148 44
		........gaggtagtaAattgtatagtt...................................................... t0025267 7
		*
		>ssc-let-7f
		G to A at Pos 15
		TGTGGGATGAGGTAGTAGATTGTATAGTTTTAGGGTCATACCCCATCTTGGAGATAACTATACAGTCTACTGTCTTTCCCACG ssc-let-7f 83
		*******TGAGGTAGTAGATTGTATAGTT****************************************************** ssc-let-7f 22
		.......tgaggtagtagattAtatagtt...................................................... t0006185 53
		.......tgaggtagtagattAtatagt....................................................... t0036663 4
		.......tgaggtagtagattAtatag........................................................ t0269885 1
		*
		>ssc-let-7f
		G to A at Pos 5
		TGTGGGATGAGGTAGTAGATTGTATAGTTTTAGGGTCATACCCCATCTTGGAGATAACTATACAGTCTACTGTCTTTCCCACG ssc-let-7f 83
		*******TGAGGTAGTAGATTGTATAGTT****************************************************** ssc-let-7f 22
		.......tgagAtagtagattgtatagtt...................................................... t0007826 39
		.......tgagAtagtagattgtatagt....................................................... t0024332 8
		*
		>ssc-let-7f
		G to A at Pos 8
		TGTGGGATGAGGTAGTAGATTGTATAGTTTTAGGGTCATACCCCATCTTGGAGATAACTATACAGTCTACTGTCTTTCCCACG ssc-let-7f 83
		*******TGAGGTAGTAGATTGTATAGTT****************************************************** ssc-let-7f 22
		.......tgaggtaAtagattgtatagtt...................................................... t0007609 40
		.......tgaggtaAtagattgtatagt....................................................... t0041486 4
		.......tgaggtaAtagattgtatag........................................................ t0072344 2
		.......tgaggtaAtagattgtatagttt..................................................... t0085635 2
		*
		>ssc-let-7f
		G to C at Pos 11
		TGTGGGATGAGGTAGTAGATTGTATAGTTTTAGGGTCATACCCCATCTTGGAGATAACTATACAGTCTACTGTCTTTCCCACG ssc-let-7f 83
		*******TGAGGTAGTAGATTGTATAGTT****************************************************** ssc-let-7f 22
		.......tgaggtagtaCattgtatagtt...................................................... t0013627 18
		........gaggtagtaCattgtatagtt...................................................... t0040014 4
		*
		>ssc-let-7f
		G to C at Pos 15
		TGTGGGATGAGGTAGTAGATTGTATAGTTTTAGGGTCATACCCCATCTTGGAGATAACTATACAGTCTACTGTCTTTCCCACG ssc-let-7f 83
		*******TGAGGTAGTAGATTGTATAGTT****************************************************** ssc-let-7f 22
		.......tgaggtagtagattCtatagtt...................................................... t0008738 33
		.......tgaggtagtagattCtatagt....................................................... t0034075 5
		.......tgaggtagtagattCtatag........................................................ t0037579 4
		.......tgaggtagtagattCtatagttt..................................................... t0346907 1
		*
		>ssc-let-7f
		G to C at Pos 5
		TGTGGGATGAGGTAGTAGATTGTATAGTTTTAGGGTCATACCCCATCTTGGAGATAACTATACAGTCTACTGTCTTTCCCACG ssc-let-7f 83
		*******TGAGGTAGTAGATTGTATAGTT****************************************************** ssc-let-7f 22
		.......tgagCtagtagattgtatagtt...................................................... t0008786 33
		.......tgagCtagtagattgtatagt....................................................... t0021368 9
		.......tgagCtagtagattgtatagttt..................................................... t0085736 2
		.......tgagCtagtagattgtatag........................................................ t0292999 1
		*
		>ssc-let-7f
		G to C at Pos 8
		TGTGGGATGAGGTAGTAGATTGTATAGTTTTAGGGTCATACCCCATCTTGGAGATAACTATACAGTCTACTGTCTTTCCCACG ssc-let-7f 83
		*******TGAGGTAGTAGATTGTATAGTT****************************************************** ssc-let-7f 22
		.......tgaggtaCtagattgtatagtt...................................................... t0006812 47
		.......tgaggtaCtagattgtatagt....................................................... t0057398 2
		.......tgaggtaCtagattgtatag........................................................ t0161067 1
		*
		>ssc-let-7f
		G to T at Pos 11
		TGTGGGATGAGGTAGTAGATTGTATAGTTTTAGGGTCATACCCCATCTTGGAGATAACTATACAGTCTACTGTCTTTCCCACG ssc-let-7f 83
		*******TGAGGTAGTAGATTGTATAGTT****************************************************** ssc-let-7f 22
		.......tgaggtagtaTattgtatagtt...................................................... t0004796 74
		.......tgaggtagtaTattgtatagttt..................................................... t0045749 3
		........gaggtagtaTattgtatagtt...................................................... t0308096 1
		*
		>ssc-let-7f
		G to T at Pos 15
		TGTGGGATGAGGTAGTAGATTGTATAGTTTTAGGGTCATACCCCATCTTGGAGATAACTATACAGTCTACTGTCTTTCCCACG ssc-let-7f 83
		*******TGAGGTAGTAGATTGTATAGTT****************************************************** ssc-let-7f 22
		.......tgaggtagtagattTtatagtt...................................................... t0003673 106
		.......tgaggtagtagattTtatagt....................................................... t0015125 15
		.......tgaggtagtagattTtatag........................................................ t0044346 3
		.......tgaggtagtagattTtatagttt..................................................... t0086819 2
		.......tgaggtagtagattTtatagtttt.................................................... t0301924 1
		*
		>ssc-let-7f
		G to T at Pos 5
		TGTGGGATGAGGTAGTAGATTGTATAGTTTTAGGGTCATACCCCATCTTGGAGATAACTATACAGTCTACTGTCTTTCCCACG ssc-let-7f 83
		*******TGAGGTAGTAGATTGTATAGTT****************************************************** ssc-let-7f 22
		.......tgagTtagtagattgtatagtt...................................................... t0003339 119
		.......tgagTtagtagattgtatagt....................................................... t0009187 31
		.......tgagTtagtagattgtatag........................................................ t0033813 5
		.......tgagTtagtagattgtatagttt..................................................... t0313160 1
		*
		>ssc-let-7f
		G to T at Pos 8
		TGTGGGATGAGGTAGTAGATTGTATAGTTTTAGGGTCATACCCCATCTTGGAGATAACTATACAGTCTACTGTCTTTCCCACG ssc-let-7f 83
		*******TGAGGTAGTAGATTGTATAGTT****************************************************** ssc-let-7f 22
		.......tgaggtaTtagattgtatagtt...................................................... t0003360 118
		.......tgaggtaTtagattgtatagt....................................................... t0025199 7
		.......tgaggtaTtagattgtatag........................................................ t0026410 7
		.......tgaggtaTtagattgtatagttt..................................................... t0054713 3
		*
		>ssc-let-7f
		T to A at Pos 13
		TGTGGGATGAGGTAGTAGATTGTATAGTTTTAGGGTCATACCCCATCTTGGAGATAACTATACAGTCTACTGTCTTTCCCACG ssc-let-7f 83
		*******TGAGGTAGTAGATTGTATAGTT****************************************************** ssc-let-7f 22
		.......tgaggtagtagaAtgtatagtt...................................................... t0013099 19
		.......tgaggtagtagaAtgtatag........................................................ t0257401 1
		*
		>ssc-let-7f
		T to A at Pos 14
		TGTGGGATGAGGTAGTAGATTGTATAGTTTTAGGGTCATACCCCATCTTGGAGATAACTATACAGTCTACTGTCTTTCCCACG ssc-let-7f 83
		*******TGAGGTAGTAGATTGTATAGTT****************************************************** ssc-let-7f 22
		.......tgaggtagtagatAgtatagtt...................................................... t0026825 7
		.......tgaggtagtagatAgtatag........................................................ t0048030 3
		.......tgaggtagtagatAgtatagttt..................................................... t0368617 1
		*
		>ssc-let-7f
		T to A at Pos 16
		TGTGGGATGAGGTAGTAGATTGTATAGTTTTAGGGTCATACCCCATCTTGGAGATAACTATACAGTCTACTGTCTTTCCCACG ssc-let-7f 83
		*******TGAGGTAGTAGATTGTATAGTT****************************************************** ssc-let-7f 22
		.......tgaggtagtagattgAatagtt...................................................... t0014752 16
		.......tgaggtagtagattgAatagt....................................................... t0393414 1
		*
		>ssc-let-7f
		T to A at Pos 18
		TGTGGGATGAGGTAGTAGATTGTATAGTTTTAGGGTCATACCCCATCTTGGAGATAACTATACAGTCTACTGTCTTTCCCACG ssc-let-7f 83
		*******TGAGGTAGTAGATTGTATAGTT****************************************************** ssc-let-7f 22
		.......tgaggtagtagattgtaAagtt...................................................... t0009581 29
		.......tgaggtagtagattgtaAagttt..................................................... t0248328 1
		*
		>ssc-let-7f
		T to A at Pos 6
		TGTGGGATGAGGTAGTAGATTGTATAGTTTTAGGGTCATACCCCATCTTGGAGATAACTATACAGTCTACTGTCTTTCCCACG ssc-let-7f 83
		*******TGAGGTAGTAGATTGTATAGTT****************************************************** ssc-let-7f 22
		.......tgaggAagtagattgtatagtt...................................................... t0001287 393
		.......tgaggAagtagattgtatagt....................................................... t0008125 37
		.......tgaggAagtagattgtatagttt..................................................... t0014809 16
		.......tgaggAagtagattgtatag........................................................ t0018192 12
		.......tgaggAagtagattgtata......................................................... t0280374 1
		*
		>ssc-let-7f
		T to A at Pos 9
		TGTGGGATGAGGTAGTAGATTGTATAGTTTTAGGGTCATACCCCATCTTGGAGATAACTATACAGTCTACTGTCTTTCCCACG ssc-let-7f 83
		*******TGAGGTAGTAGATTGTATAGTT****************************************************** ssc-let-7f 22
		.......tgaggtagAagattgtatagtt...................................................... t0000367 1994
		.......tgaggtagAagattgtatagt....................................................... t0013563 18
		.......tgaggtagAagattgtatag........................................................ t0021579 9
		.......tgaggtagAagattgtatagttt..................................................... t0035127 5
		.......tgaggtagAagattgtatagtttt.................................................... t0069091 2
		*
		>ssc-let-7f
		T to C at Pos 13
		TGTGGGATGAGGTAGTAGATTGTATAGTTTTAGGGTCATACCCCATCTTGGAGATAACTATACAGTCTACTGTCTTTCCCACG ssc-let-7f 83
		*******TGAGGTAGTAGATTGTATAGTT****************************************************** ssc-let-7f 22
		.......tgaggtagtagaCtgtatagtt...................................................... t0005467 63
		.......tgaggtagtagaCtgtatagt....................................................... t0021700 9
		.......tgaggtagtagaCtgtatagttt..................................................... t0059562 2
		.......tgaggtagtagaCtgtatag........................................................ t0064270 2
		*
		>ssc-let-7f
		T to C at Pos 14
		TGTGGGATGAGGTAGTAGATTGTATAGTTTTAGGGTCATACCCCATCTTGGAGATAACTATACAGTCTACTGTCTTTCCCACG ssc-let-7f 83
		*******TGAGGTAGTAGATTGTATAGTT****************************************************** ssc-let-7f 22
		.......tgaggtagtagatCgtatagtt...................................................... t0003336 119
		.......tgaggtagtagatCgtatagt....................................................... t0011900 22
		.......tgaggtagtagatCgtatagttt..................................................... t0030494 5
		.......tgaggtagtagatCgtatag........................................................ t0247255 1
		*
		>ssc-let-7f
		T to C at Pos 16
		TGTGGGATGAGGTAGTAGATTGTATAGTTTTAGGGTCATACCCCATCTTGGAGATAACTATACAGTCTACTGTCTTTCCCACG ssc-let-7f 83
		*******TGAGGTAGTAGATTGTATAGTT****************************************************** ssc-let-7f 22
		.......tgaggtagtagattgCatagtt...................................................... t0003142 129
		.......tgaggtagtagattgCatagt....................................................... t0020234 10
		.......tgaggtagtagattgCatag........................................................ t0045029 3
		.......tgaggtagtagattgCatagttt..................................................... t0285087 1
		*
		>ssc-let-7f
		T to C at Pos 18
		TGTGGGATGAGGTAGTAGATTGTATAGTTTTAGGGTCATACCCCATCTTGGAGATAACTATACAGTCTACTGTCTTTCCCACG ssc-let-7f 83
		*******TGAGGTAGTAGATTGTATAGTT****************************************************** ssc-let-7f 22
		.......tgaggtagtagattgtaCagtt...................................................... t0003414 116
		.......tgaggtagtagattgtaCagttt..................................................... t0128508 1
		*
		>ssc-let-7f
		T to C at Pos 6
		TGTGGGATGAGGTAGTAGATTGTATAGTTTTAGGGTCATACCCCATCTTGGAGATAACTATACAGTCTACTGTCTTTCCCACG ssc-let-7f 83
		*******TGAGGTAGTAGATTGTATAGTT****************************************************** ssc-let-7f 22
		.......tgaggCagtagattgtatagtt...................................................... t0000986 536
		.......tgaggCagtagattgtatagt....................................................... t0005199 67
		.......tgaggCagtagattgtatag........................................................ t0017077 13
		.......tgaggCagtagattgtatagttt..................................................... t0021433 9
		.......tgaggCagtagattgtata......................................................... t0069086 2
		.......tgaggCagtagattgtat.......................................................... t0217615 1
		........gaggCagtagattgtatagtt...................................................... t0132205 1
		*
		>ssc-let-7f
		T to C at Pos 9
		TGTGGGATGAGGTAGTAGATTGTATAGTTTTAGGGTCATACCCCATCTTGGAGATAACTATACAGTCTACTGTCTTTCCCACG ssc-let-7f 83
		*******TGAGGTAGTAGATTGTATAGTT****************************************************** ssc-let-7f 22
		.......tgaggtagCagattgtatagtt...................................................... t0002017 229
		.......tgaggtagCagattgtatagt....................................................... t0012095 21
		.......tgaggtagCagattgtatagttt..................................................... t0022621 8
		.......tgaggtagCagattgtatag........................................................ t0024703 7
		*
		>ssc-let-7f
		T to G at Pos 13
		TGTGGGATGAGGTAGTAGATTGTATAGTTTTAGGGTCATACCCCATCTTGGAGATAACTATACAGTCTACTGTCTTTCCCACG ssc-let-7f 83
		*******TGAGGTAGTAGATTGTATAGTT****************************************************** ssc-let-7f 22
		.......tgaggtagtagaGtgtatagtt...................................................... t0030297 6
		*
		>ssc-let-7f
		T to G at Pos 14
		TGTGGGATGAGGTAGTAGATTGTATAGTTTTAGGGTCATACCCCATCTTGGAGATAACTATACAGTCTACTGTCTTTCCCACG ssc-let-7f 83
		*******TGAGGTAGTAGATTGTATAGTT****************************************************** ssc-let-7f 22
		.......tgaggtagtagatGgtatagtt...................................................... t0014090 17
		.......tgaggtagtagatGgtatagttt..................................................... t0072188 2
		.......tgaggtagtagatGgtatagt....................................................... t0188747 1
		.......tgaggtagtagatGgtatag........................................................ t0364490 1
		*
		>ssc-let-7f
		T to G at Pos 16
		TGTGGGATGAGGTAGTAGATTGTATAGTTTTAGGGTCATACCCCATCTTGGAGATAACTATACAGTCTACTGTCTTTCCCACG ssc-let-7f 83
		*******TGAGGTAGTAGATTGTATAGTT****************************************************** ssc-let-7f 22
		.......tgaggtagtagattgGatagtt...................................................... t0018064 12
		.......tgaggtagtagattgGatagt....................................................... t0237810 1
		........gaggtagtagattgGatagtt...................................................... t0282181 1
		*
		>ssc-let-7f
		T to G at Pos 18
		TGTGGGATGAGGTAGTAGATTGTATAGTTTTAGGGTCATACCCCATCTTGGAGATAACTATACAGTCTACTGTCTTTCCCACG ssc-let-7f 83
		*******TGAGGTAGTAGATTGTATAGTT****************************************************** ssc-let-7f 22
		.......tgaggtagtagattgtaGagtt...................................................... t0021587 9
		*
		>ssc-let-7f
		T to G at Pos 6
		TGTGGGATGAGGTAGTAGATTGTATAGTTTTAGGGTCATACCCCATCTTGGAGATAACTATACAGTCTACTGTCTTTCCCACG ssc-let-7f 83
		*******TGAGGTAGTAGATTGTATAGTT****************************************************** ssc-let-7f 22
		.......tgaggGagtagattgtatagtt...................................................... t0001853 251
		.......tgaggGagtagattgtatagt....................................................... t0007592 40
		.......tgaggGagtagattgtatagttt..................................................... t0023926 8
		.......tgaggGagtagattgtatag........................................................ t0051624 3
		.......tgaggGagtagattgtata......................................................... t0201142 1
		*
		>ssc-let-7f
		T to G at Pos 9
		TGTGGGATGAGGTAGTAGATTGTATAGTTTTAGGGTCATACCCCATCTTGGAGATAACTATACAGTCTACTGTCTTTCCCACG ssc-let-7f 83
		*******TGAGGTAGTAGATTGTATAGTT****************************************************** ssc-let-7f 22
		.......tgaggtagGagattgtatagtt...................................................... t0004413 83
		.......tgaggtagGagattgtatagt....................................................... t0019272 11
		.......tgaggtagGagattgtatagttt..................................................... t0028485 6
		.......tgaggtagGagattgtatag........................................................ t0092796 2
		*
		>ssc-let-7g
		A to C at Pos 10
		GGCTGAGGTAGTAGTTTGTACAGTTTGAGGGTCTATGATACCACCCGGTACAGGAGATAACTGTACAGGCCACTGCCTTG ssc-let-7g 80
		***TGAGGTAGTAGTTTGTACAGTT******************************************************* ssc-let-7g 22
		...tgaggtagtCgtttgtacagtt....................................................... t0001896 244
		...tgaggtagtCgtttgtacagttt...................................................... t0008523 34
		...tgaggtagtCgtttgtacagt........................................................ t0011620 22
		*
		>ssc-let-7g
		A to C at Pos 17
		GGCTGAGGTAGTAGTTTGTACAGTTTGAGGGTCTATGATACCACCCGGTACAGGAGATAACTGTACAGGCCACTGCCTTG ssc-let-7g 80
		***TGAGGTAGTAGTTTGTACAGTT******************************************************* ssc-let-7g 22
		...tgaggtagtagtttgtCcagtt....................................................... t0010434 26
		...tgaggtagtagtttgtCcagttt...................................................... t0091459 2
		...tgaggtagtagtttgtCcagt........................................................ t0227863 1
		*
		>ssc-let-7g
		A to C at Pos 19
		GGCTGAGGTAGTAGTTTGTACAGTTTGAGGGTCTATGATACCACCCGGTACAGGAGATAACTGTACAGGCCACTGCCTTG ssc-let-7g 80
		***TGAGGTAGTAGTTTGTACAGTT******************************************************* ssc-let-7g 22
		...tgaggtagtagtttgtacCgttt...................................................... t0034479 5
		*
		>ssc-let-7g
		A to G at Pos 10
		GGCTGAGGTAGTAGTTTGTACAGTTTGAGGGTCTATGATACCACCCGGTACAGGAGATAACTGTACAGGCCACTGCCTTG ssc-let-7g 80
		***TGAGGTAGTAGTTTGTACAGTT******************************************************* ssc-let-7g 22
		...tgaggtagtGgtttgtacagtt....................................................... t0008341 35
		...tgaggtagtGgtttgtacagttt...................................................... t0036232 4
		...tgaggtagtGgtttgtacagt........................................................ t0307808 1
		*
		>ssc-let-7g
		A to G at Pos 17
		GGCTGAGGTAGTAGTTTGTACAGTTTGAGGGTCTATGATACCACCCGGTACAGGAGATAACTGTACAGGCCACTGCCTTG ssc-let-7g 80
		***TGAGGTAGTAGTTTGTACAGTT******************************************************* ssc-let-7g 22
		..ctgaggtagtagtttgtGcagt........................................................ t0142918 1
		...tgaggtagtagtttgtGcagtt....................................................... t0005954 56
		...tgaggtagtagtttgtGcagt........................................................ t0030859 5
		...tgaggtagtagtttgtGcagttt...................................................... t0038264 4
		*
		>ssc-let-7g
		A to G at Pos 19
		GGCTGAGGTAGTAGTTTGTACAGTTTGAGGGTCTATGATACCACCCGGTACAGGAGATAACTGTACAGGCCACTGCCTTG ssc-let-7g 80
		***TGAGGTAGTAGTTTGTACAGTT******************************************************* ssc-let-7g 22
		...tgaggtagtagtttgtacGgttt...................................................... t0006617 49
		*
		>ssc-let-7g
		A to G at Pos 7
		GGCTGAGGTAGTAGTTTGTACAGTTTGAGGGTCTATGATACCACCCGGTACAGGAGATAACTGTACAGGCCACTGCCTTG ssc-let-7g 80
		***TGAGGTAGTAGTTTGTACAGTT******************************************************* ssc-let-7g 22
		...tgaggtGgtagtttgtacagtt....................................................... t0008886 33
		...tgaggtGgtagtttgtacagttt...................................................... t0075624 2
		...tgaggtGgtagtttgtacagt........................................................ t0088262 2
		...tgaggtGgtagtttgtac........................................................... t0280175 1
		...tgaggtGgtagtttgtaca.......................................................... t0351187 1
		*
		>ssc-let-7g
		A to T at Pos 10
		GGCTGAGGTAGTAGTTTGTACAGTTTGAGGGTCTATGATACCACCCGGTACAGGAGATAACTGTACAGGCCACTGCCTTG ssc-let-7g 80
		***TGAGGTAGTAGTTTGTACAGTT******************************************************* ssc-let-7g 22
		...tgaggtagtTgtttgtacagtt....................................................... t0011465 23
		...tgaggtagtTgtttgtacagttt...................................................... t0084378 2
		*
		>ssc-let-7g
		A to T at Pos 17
		GGCTGAGGTAGTAGTTTGTACAGTTTGAGGGTCTATGATACCACCCGGTACAGGAGATAACTGTACAGGCCACTGCCTTG ssc-let-7g 80
		***TGAGGTAGTAGTTTGTACAGTT******************************************************* ssc-let-7g 22
		...tgaggtagtagtttgtTcagtt....................................................... t0027461 6
		*
		>ssc-let-7g
		A to T at Pos 19
		GGCTGAGGTAGTAGTTTGTACAGTTTGAGGGTCTATGATACCACCCGGTACAGGAGATAACTGTACAGGCCACTGCCTTG ssc-let-7g 80
		***TGAGGTAGTAGTTTGTACAGTT******************************************************* ssc-let-7g 22
		...tgaggtagtagtttgtacTgttt...................................................... t0013312 19
		*
		>ssc-let-7g
		C to A at Pos 18
		GGCTGAGGTAGTAGTTTGTACAGTTTGAGGGTCTATGATACCACCCGGTACAGGAGATAACTGTACAGGCCACTGCCTTG ssc-let-7g 80
		***TGAGGTAGTAGTTTGTACAGTT******************************************************* ssc-let-7g 22
		...tgaggtagtagtttgtaAagtt....................................................... t0017012 13
		...tgaggtagtagtttgtaAagttt...................................................... t0314114 1
		*
		>ssc-let-7g
		C to G at Pos 18
		GGCTGAGGTAGTAGTTTGTACAGTTTGAGGGTCTATGATACCACCCGGTACAGGAGATAACTGTACAGGCCACTGCCTTG ssc-let-7g 80
		***TGAGGTAGTAGTTTGTACAGTT******************************************************* ssc-let-7g 22
		..ctgaggtagtagtttgtaGagtt....................................................... t0051102 3
		...tgaggtagtagtttgtaGagtt....................................................... t0030684 5
		...tgaggtagtagtttgtaGagttt...................................................... t0218191 1
		*
		>ssc-let-7g
		C to T at Pos 18
		GGCTGAGGTAGTAGTTTGTACAGTTTGAGGGTCTATGATACCACCCGGTACAGGAGATAACTGTACAGGCCACTGCCTTG ssc-let-7g 80
		***TGAGGTAGTAGTTTGTACAGTT******************************************************* ssc-let-7g 22
		..ctgaggtagtagtttgtaTagtt....................................................... t0272461 1
		...tgaggtagtagtttgtaTagtt....................................................... t0001065 493
		...tgaggtagtagtttgtaTagttt...................................................... t0012287 21
		*
		>ssc-let-7g
		G to A at Pos 11
		GGCTGAGGTAGTAGTTTGTACAGTTTGAGGGTCTATGATACCACCCGGTACAGGAGATAACTGTACAGGCCACTGCCTTG ssc-let-7g 80
		***TGAGGTAGTAGTTTGTACAGTT******************************************************* ssc-let-7g 22
		...tgaggtagtaAtttgtacagtt....................................................... t0048524 3
		...tgaggtagtaAtttgtacagttt...................................................... t0295481 1
		....gaggtagtaAtttgtacagtt....................................................... t0340069 1
		*
		>ssc-let-7g
		G to A at Pos 15
		GGCTGAGGTAGTAGTTTGTACAGTTTGAGGGTCTATGATACCACCCGGTACAGGAGATAACTGTACAGGCCACTGCCTTG ssc-let-7g 80
		***TGAGGTAGTAGTTTGTACAGTT******************************************************* ssc-let-7g 22
		...tgaggtagtagtttAtacagtt....................................................... t0018471 11
		*
		>ssc-let-7g
		G to A at Pos 8
		GGCTGAGGTAGTAGTTTGTACAGTTTGAGGGTCTATGATACCACCCGGTACAGGAGATAACTGTACAGGCCACTGCCTTG ssc-let-7g 80
		***TGAGGTAGTAGTTTGTACAGTT******************************************************* ssc-let-7g 22
		...tgaggtaAtagtttgtacagtt....................................................... t0027485 6
		...tgaggtaAtagtttgtacagttt...................................................... t0284412 1
		*
		>ssc-let-7g
		G to C at Pos 11
		GGCTGAGGTAGTAGTTTGTACAGTTTGAGGGTCTATGATACCACCCGGTACAGGAGATAACTGTACAGGCCACTGCCTTG ssc-let-7g 80
		***TGAGGTAGTAGTTTGTACAGTT******************************************************* ssc-let-7g 22
		...tgaggtagtaCtttgtacagtt....................................................... t0018553 11
		...tgaggtagtaCtttgtacagttt...................................................... t0052636 3
		*
		>ssc-let-7g
		G to C at Pos 5
		GGCTGAGGTAGTAGTTTGTACAGTTTGAGGGTCTATGATACCACCCGGTACAGGAGATAACTGTACAGGCCACTGCCTTG ssc-let-7g 80
		***TGAGGTAGTAGTTTGTACAGTT******************************************************* ssc-let-7g 22
		...tgagCtagtagtttgtacagtt....................................................... t0043600 3
		...tgagCtagtagtttgtacagttt...................................................... t0187484 1
		...tgagCtagtagtttgtacag......................................................... t0321239 1
		*
		>ssc-let-7g
		G to T at Pos 11
		GGCTGAGGTAGTAGTTTGTACAGTTTGAGGGTCTATGATACCACCCGGTACAGGAGATAACTGTACAGGCCACTGCCTTG ssc-let-7g 80
		***TGAGGTAGTAGTTTGTACAGTT******************************************************* ssc-let-7g 22
		..ctgaggtagtaTtttgtacagtt....................................................... t0111627 1
		...tgaggtagtaTtttgtacagtt....................................................... t0016983 13
		...tgaggtagtaTtttgtacagttt...................................................... t0244715 1
		*
		>ssc-let-7g
		G to T at Pos 15
		GGCTGAGGTAGTAGTTTGTACAGTTTGAGGGTCTATGATACCACCCGGTACAGGAGATAACTGTACAGGCCACTGCCTTG ssc-let-7g 80
		***TGAGGTAGTAGTTTGTACAGTT******************************************************* ssc-let-7g 22
		...tgaggtagtagtttTtacagtt....................................................... t0013537 18
		...tgaggtagtagtttTtacagttt...................................................... t0042787 3
		...tgaggtagtagtttTtacagt........................................................ t0050748 3
		*
		>ssc-let-7g
		G to T at Pos 8
		GGCTGAGGTAGTAGTTTGTACAGTTTGAGGGTCTATGATACCACCCGGTACAGGAGATAACTGTACAGGCCACTGCCTTG ssc-let-7g 80
		***TGAGGTAGTAGTTTGTACAGTT******************************************************* ssc-let-7g 22
		...tgaggtaTtagtttgtacagtt....................................................... t0015515 15
		...tgaggtaTtagtttgtacagttt...................................................... t0314458 1
		*
		>ssc-let-7g
		T to A at Pos 12
		GGCTGAGGTAGTAGTTTGTACAGTTTGAGGGTCTATGATACCACCCGGTACAGGAGATAACTGTACAGGCCACTGCCTTG ssc-let-7g 80
		***TGAGGTAGTAGTTTGTACAGTT******************************************************* ssc-let-7g 22
		..ctgaggtagtagAttgtacagtt....................................................... t0106413 1
		...tgaggtagtagAttgtacagtt....................................................... t0003414 116
		...tgaggtagtagAttgtacagt........................................................ t0022650 8
		...tgaggtagtagAttgtacagttt...................................................... t0128508 1
		*
		>ssc-let-7g
		T to A at Pos 13
		GGCTGAGGTAGTAGTTTGTACAGTTTGAGGGTCTATGATACCACCCGGTACAGGAGATAACTGTACAGGCCACTGCCTTG ssc-let-7g 80
		***TGAGGTAGTAGTTTGTACAGTT******************************************************* ssc-let-7g 22
		...tgaggtagtagtAtgtacagtt....................................................... t0041890 4
		...tgaggtagtagtAtgtacagttt...................................................... t0384974 1
		*
		>ssc-let-7g
		T to A at Pos 6
		GGCTGAGGTAGTAGTTTGTACAGTTTGAGGGTCTATGATACCACCCGGTACAGGAGATAACTGTACAGGCCACTGCCTTG ssc-let-7g 80
		***TGAGGTAGTAGTTTGTACAGTT******************************************************* ssc-let-7g 22
		...tgaggAagtagtttgtacagtt....................................................... t0006649 48
		...tgaggAagtagtttgtacagttt...................................................... t0022757 8
		...tgaggAagtagtttgtacagt........................................................ t0030836 5
		*
		>ssc-let-7g
		T to A at Pos 9
		GGCTGAGGTAGTAGTTTGTACAGTTTGAGGGTCTATGATACCACCCGGTACAGGAGATAACTGTACAGGCCACTGCCTTG ssc-let-7g 80
		***TGAGGTAGTAGTTTGTACAGTT******************************************************* ssc-let-7g 22
		..ctgaggtagAagtttgtacagtt....................................................... t0053024 3
		...tgaggtagAagtttgtacagtt....................................................... t0001664 288
		...tgaggtagAagtttgtacagttt...................................................... t0027189 6
		...tgaggtagAagtttgtacagt........................................................ t0095630 2
		....gaggtagAagtttgtacagttt...................................................... t0239303 1
		*
		>ssc-let-7g
		T to C at Pos 12
		GGCTGAGGTAGTAGTTTGTACAGTTTGAGGGTCTATGATACCACCCGGTACAGGAGATAACTGTACAGGCCACTGCCTTG ssc-let-7g 80
		***TGAGGTAGTAGTTTGTACAGTT******************************************************* ssc-let-7g 22
		...tgaggtagtagCttgtacagtt....................................................... t0024499 8
		...tgaggtagtagCttgtacagt........................................................ t0080328 2
		*
		>ssc-let-7g
		T to C at Pos 13
		GGCTGAGGTAGTAGTTTGTACAGTTTGAGGGTCTATGATACCACCCGGTACAGGAGATAACTGTACAGGCCACTGCCTTG ssc-let-7g 80
		***TGAGGTAGTAGTTTGTACAGTT******************************************************* ssc-let-7g 22
		...tgaggtagtagtCtgtacagtt....................................................... t0020777 10
		...tgaggtagtagtCtgtacagttt...................................................... t0058241 2
		...tgaggtagtagtCtgtacag......................................................... t0202562 1
		*
		>ssc-let-7g
		T to C at Pos 14
		GGCTGAGGTAGTAGTTTGTACAGTTTGAGGGTCTATGATACCACCCGGTACAGGAGATAACTGTACAGGCCACTGCCTTG ssc-let-7g 80
		***TGAGGTAGTAGTTTGTACAGTT******************************************************* ssc-let-7g 22
		...tgaggtagtagttCgtacagtt....................................................... t0020052 10
		...tgaggtagtagttCgtacagttt...................................................... t0086177 2
		...tgaggtagtagttCgtacagt........................................................ t0148777 1
		*
		>ssc-let-7g
		T to C at Pos 16
		GGCTGAGGTAGTAGTTTGTACAGTTTGAGGGTCTATGATACCACCCGGTACAGGAGATAACTGTACAGGCCACTGCCTTG ssc-let-7g 80
		***TGAGGTAGTAGTTTGTACAGTT******************************************************* ssc-let-7g 22
		...tgaggtagtagtttgCacagtt....................................................... t0010314 26
		...tgaggtagtagtttgCacagttt...................................................... t0300097 1
		...tgaggtagtagtttgCacagt........................................................ t0358552 1
		*
		>ssc-let-7g
		T to C at Pos 6
		GGCTGAGGTAGTAGTTTGTACAGTTTGAGGGTCTATGATACCACCCGGTACAGGAGATAACTGTACAGGCCACTGCCTTG ssc-let-7g 80
		***TGAGGTAGTAGTTTGTACAGTT******************************************************* ssc-let-7g 22
		..ctgaggCagtagtttgtacagtt....................................................... t0332184 1
		...tgaggCagtagtttgtacagtt....................................................... t0004435 83
		...tgaggCagtagtttgtacagt........................................................ t0022499 9
		...tgaggCagtagtttgtacagttt...................................................... t0024413 8
		...tgaggCagtagtttgtacag......................................................... t0217181 1
		*
		>ssc-let-7g
		T to C at Pos 9
		GGCTGAGGTAGTAGTTTGTACAGTTTGAGGGTCTATGATACCACCCGGTACAGGAGATAACTGTACAGGCCACTGCCTTG ssc-let-7g 80
		***TGAGGTAGTAGTTTGTACAGTT******************************************************* ssc-let-7g 22
		..ctgaggtagCagtttgtacagtt....................................................... t0051156 3
		..ctgaggtagCagtttgtacagt........................................................ t0328945 1
		...tgaggtagCagtttgtacagtt....................................................... t0009459 30
		...tgaggtagCagtttgtacagttt...................................................... t0049152 3
		...tgaggtagCagtttgtacagt........................................................ t0085186 2
		....gaggtagCagtttgtacagtt....................................................... t0380824 1
		*
		>ssc-let-7g
		T to G at Pos 12
		GGCTGAGGTAGTAGTTTGTACAGTTTGAGGGTCTATGATACCACCCGGTACAGGAGATAACTGTACAGGCCACTGCCTTG ssc-let-7g 80
		***TGAGGTAGTAGTTTGTACAGTT******************************************************* ssc-let-7g 22
		..ctgaggtagtagGttgta............................................................ t0155690 1
		...tgaggtagtagGttgtacagtt....................................................... t0002465 175
		...tgaggtagtagGttgtacagt........................................................ t0016126 14
		...tgaggtagtagGttgtacagttt...................................................... t0021815 9
		...tgaggtagtagGttgtacag......................................................... t0029613 6
		*
		>ssc-let-7g
		T to G at Pos 14
		GGCTGAGGTAGTAGTTTGTACAGTTTGAGGGTCTATGATACCACCCGGTACAGGAGATAACTGTACAGGCCACTGCCTTG ssc-let-7g 80
		***TGAGGTAGTAGTTTGTACAGTT******************************************************* ssc-let-7g 22
		...tgaggtagtagttGgtacagtt....................................................... t0042863 3
		...tgaggtagtagttGgtacagt........................................................ t0074468 2
		*
		>ssc-let-7g
		T to G at Pos 6
		GGCTGAGGTAGTAGTTTGTACAGTTTGAGGGTCTATGATACCACCCGGTACAGGAGATAACTGTACAGGCCACTGCCTTG ssc-let-7g 80
		***TGAGGTAGTAGTTTGTACAGTT******************************************************* ssc-let-7g 22
		..ctgaggGagtagtttgtacagt........................................................ t0088894 2
		..ctgaggGagtagtttgtacagtt....................................................... t0279602 1
		...tgaggGagtagtttgtacagtt....................................................... t0006484 50
		...tgaggGagtagtttgtacagt........................................................ t0029676 6
		...tgaggGagtagtttgtacagttt...................................................... t0043494 3
		...tgaggGagtagtttgtacag......................................................... t0141956 1
		*
		>ssc-let-7g
		T to G at Pos 9
		GGCTGAGGTAGTAGTTTGTACAGTTTGAGGGTCTATGATACCACCCGGTACAGGAGATAACTGTACAGGCCACTGCCTTG ssc-let-7g 80
		***TGAGGTAGTAGTTTGTACAGTT******************************************************* ssc-let-7g 22
		...tgaggtagGagtttgtacagtt....................................................... t0025475 7
		...tgaggtagGagtttgtacagt........................................................ t0070804 2
		*
		>ssc-let-7i
		A to C at Pos 10
		CTGGCTGAGGTAGTAGTTTGTGCTGTTGGTCGGGTTGTGACATTGCCCGCTGTGGAGATAACTGCGCAAGCTACTGCCTTGCTAG ssc-let-7i 85
		*****TGAGGTAGTAGTTTGTGCT************************************************************* ssc-let-7i 19
		.....tgaggtagtCgtttgtgctgt........................................................... t0006859 46
		.....tgaggtagtCgtttgtgctgtt.......................................................... t0013048 19
		.....tgaggtagtCgtttgtgctgttg......................................................... t0036862 4
		*
		>ssc-let-7i
		A to G at Pos 10
		CTGGCTGAGGTAGTAGTTTGTGCTGTTGGTCGGGTTGTGACATTGCCCGCTGTGGAGATAACTGCGCAAGCTACTGCCTTGCTAG ssc-let-7i 85
		*****TGAGGTAGTAGTTTGTGCT************************************************************* ssc-let-7i 19
		.....tgaggtagtGgtttgtgctgtt.......................................................... t0027974 6
		.....tgaggtagtGgtttgtgctgt........................................................... t0029538 6
		*
		>ssc-let-7i
		A to G at Pos 7
		CTGGCTGAGGTAGTAGTTTGTGCTGTTGGTCGGGTTGTGACATTGCCCGCTGTGGAGATAACTGCGCAAGCTACTGCCTTGCTAG ssc-let-7i 85
		*****TGAGGTAGTAGTTTGTGCT************************************************************* ssc-let-7i 19
		.....tgaggtGgtagtttgtgctgt........................................................... t0024744 7
		.....tgaggtGgtagtttgtgctgtt.......................................................... t0079560 2
		.....tgaggtGgtagtttgtgctg............................................................ t0342268 1
		*
		>ssc-let-7i
		C to T at Pos 18
		CTGGCTGAGGTAGTAGTTTGTGCTGTTGGTCGGGTTGTGACATTGCCCGCTGTGGAGATAACTGCGCAAGCTACTGCCTTGCTAG ssc-let-7i 85
		*****TGAGGTAGTAGTTTGTGCT************************************************************* ssc-let-7i 19
		.....tgaggtagtagtttgtgTtgtt.......................................................... t0015163 15
		.....tgaggtagtagtttgtgTtgttg......................................................... t0336079 1
		*
		>ssc-let-7i
		G to A at Pos 17
		CTGGCTGAGGTAGTAGTTTGTGCTGTTGGTCGGGTTGTGACATTGCCCGCTGTGGAGATAACTGCGCAAGCTACTGCCTTGCTAG ssc-let-7i 85
		*****TGAGGTAGTAGTTTGTGCT************************************************************* ssc-let-7i 19
		.....tgaggtagtagtttgtActgtt.......................................................... t0003654 107
		.....tgaggtagtagtttgtActgt........................................................... t0010965 24
		.....tgaggtagtagtttgtActgttg......................................................... t0175687 1
		*
		>ssc-let-7i
		G to T at Pos 15
		CTGGCTGAGGTAGTAGTTTGTGCTGTTGGTCGGGTTGTGACATTGCCCGCTGTGGAGATAACTGCGCAAGCTACTGCCTTGCTAG ssc-let-7i 85
		*****TGAGGTAGTAGTTTGTGCT************************************************************* ssc-let-7i 19
		.....tgaggtagtagtttTtgctgt........................................................... t0038973 4
		.....tgaggtagtagtttTtgctgtt.......................................................... t0341378 1
		*
		>ssc-let-7i
		G to T at Pos 17
		CTGGCTGAGGTAGTAGTTTGTGCTGTTGGTCGGGTTGTGACATTGCCCGCTGTGGAGATAACTGCGCAAGCTACTGCCTTGCTAG ssc-let-7i 85
		*****TGAGGTAGTAGTTTGTGCT************************************************************* ssc-let-7i 19
		.....tgaggtagtagtttgtTctgt........................................................... t0025200 7
		.....tgaggtagtagtttgtTctgttg......................................................... t0287674 1
		.....tgaggtagtagtttgtTctgtt.......................................................... t0315705 1
		*
		>ssc-let-7i
		G to T at Pos 5
		CTGGCTGAGGTAGTAGTTTGTGCTGTTGGTCGGGTTGTGACATTGCCCGCTGTGGAGATAACTGCGCAAGCTACTGCCTTGCTAG ssc-let-7i 85
		*****TGAGGTAGTAGTTTGTGCT************************************************************* ssc-let-7i 19
		.....tgagTtagtagtttgtgctgtt.......................................................... t0019826 10
		.....tgagTtagtagtttgtgctgt........................................................... t0057183 2
		*
		>ssc-let-7i
		T to A at Pos 12
		CTGGCTGAGGTAGTAGTTTGTGCTGTTGGTCGGGTTGTGACATTGCCCGCTGTGGAGATAACTGCGCAAGCTACTGCCTTGCTAG ssc-let-7i 85
		*****TGAGGTAGTAGTTTGTGCT************************************************************* ssc-let-7i 19
		.....tgaggtagtagAttgtgctgt........................................................... t0025992 7
		.....tgaggtagtagAttgtgctgtt.......................................................... t0372925 1
		*
		>ssc-let-7i
		T to A at Pos 6
		CTGGCTGAGGTAGTAGTTTGTGCTGTTGGTCGGGTTGTGACATTGCCCGCTGTGGAGATAACTGCGCAAGCTACTGCCTTGCTAG ssc-let-7i 85
		*****TGAGGTAGTAGTTTGTGCT************************************************************* ssc-let-7i 19
		.....tgaggAagtagtttgtgctgt........................................................... t0016940 13
		.....tgaggAagtagtttgtgctgtt.......................................................... t0032634 5
		*
		>ssc-let-7i
		T to A at Pos 9
		CTGGCTGAGGTAGTAGTTTGTGCTGTTGGTCGGGTTGTGACATTGCCCGCTGTGGAGATAACTGCGCAAGCTACTGCCTTGCTAG ssc-let-7i 85
		*****TGAGGTAGTAGTTTGTGCT************************************************************* ssc-let-7i 19
		.....tgaggtagAagtttgtgctgtt.......................................................... t0017151 13
		.....tgaggtagAagtttgtgctgt........................................................... t0021792 9
		.....tgaggtagAagtttgtgctg............................................................ t0067717 2
		*
		>ssc-let-7i
		T to C at Pos 6
		CTGGCTGAGGTAGTAGTTTGTGCTGTTGGTCGGGTTGTGACATTGCCCGCTGTGGAGATAACTGCGCAAGCTACTGCCTTGCTAG ssc-let-7i 85
		*****TGAGGTAGTAGTTTGTGCT************************************************************* ssc-let-7i 19
		.....tgaggCagtagtttgtgctgt........................................................... t0016025 14
		.....tgaggCagtagtttgtgctgtt.......................................................... t0037484 4
		.....tgaggCagtagtttgtgctg............................................................ t0047402 3
		.....tgaggCagtagtttgtgctgttg......................................................... t0083254 2
		*
		>ssc-let-7i
		T to C at Pos 9
		CTGGCTGAGGTAGTAGTTTGTGCTGTTGGTCGGGTTGTGACATTGCCCGCTGTGGAGATAACTGCGCAAGCTACTGCCTTGCTAG ssc-let-7i 85
		*****TGAGGTAGTAGTTTGTGCT************************************************************* ssc-let-7i 19
		.....tgaggtagCagtttgtgctgt........................................................... t0023523 8
		.....tgaggtagCagtttgtgctg............................................................ t0152498 1
		.....tgaggtagCagtttgtgctgttg......................................................... t0287521 1
		.....tgaggtagCagtttgtgctgtt.......................................................... t0405934 1
		*
		>ssc-let-7i
		T to G at Pos 12
		CTGGCTGAGGTAGTAGTTTGTGCTGTTGGTCGGGTTGTGACATTGCCCGCTGTGGAGATAACTGCGCAAGCTACTGCCTTGCTAG ssc-let-7i 85
		*****TGAGGTAGTAGTTTGTGCT************************************************************* ssc-let-7i 19
		.....tgaggtagtagGttgtgctgtt.......................................................... t0027703 6
		.....tgaggtagtagGttgtgctgt........................................................... t0042056 4
		.....tgaggtagtagGttgtgctg............................................................ t0299442 1
		.....tgaggtagtagGttgtgctgttg......................................................... t0406919 1
		*
		>ssc-let-7i
		T to G at Pos 6
		CTGGCTGAGGTAGTAGTTTGTGCTGTTGGTCGGGTTGTGACATTGCCCGCTGTGGAGATAACTGCGCAAGCTACTGCCTTGCTAG ssc-let-7i 85
		*****TGAGGTAGTAGTTTGTGCT************************************************************* ssc-let-7i 19
		.....tgaggGagtagtttgtgctgt........................................................... t0020684 10
		.....tgaggGagtagtttgtgctgtt.......................................................... t0032331 5
		.....tgaggGagtagtttgtgctg............................................................ t0230412 1
		*
		>ssc-mir-1
		A to C at Pos 10
		CCGGTTGACGTACCTGCTTGGGGGACATACTTCTTTATGTGCCCATATGGACCTGCTAAGCTATGGAATGTAAAGAAGTATGTATTTCAGGCTGGGAACTCTCACCGG ssc-mir-1 108
		***************************************************************TGGAATGTAAAGAAGTATGTA************************ ssc-miR-1 21
		...............................................................tggaatgtaCagaagtatgtat....................... t0000110 11447
		...............................................................tggaatgtaCagaagtatgta........................ t0000567 1080
		...............................................................tggaatgtaCagaagtatgtatt...................... t0001427 345
		...............................................................tggaatgtaCagaagtatgtattt..................... t0023258 8
		...............................................................tggaatgtaCagaagtatgtatttc.................... t0165953 1
		................................................................ggaatgtaCagaagtatgtat....................... t0010788 25
		................................................................ggaatgtaCagaagtatgtatt...................... t0164767 1
		................................................................ggaatgtaCagaagtatgta........................ t0238915 1
		*
		>ssc-mir-1
		A to C at Pos 11
		CCGGTTGACGTACCTGCTTGGGGGACATACTTCTTTATGTGCCCATATGGACCTGCTAAGCTATGGAATGTAAAGAAGTATGTATTTCAGGCTGGGAACTCTCACCGG ssc-mir-1 108
		***************************************************************TGGAATGTAAAGAAGTATGTA************************ ssc-miR-1 21
		...............................................................tggaatgtaaCgaagtatgtat....................... t0002774 150
		...............................................................tggaatgtaaCgaagtatgtatt...................... t0045171 3
		................................................................ggaatgtaaCgaagtatgtat....................... t0003179 127
		................................................................ggaatgtaaCgaagtatgtatt...................... t0028835 6
		*
		>ssc-mir-1
		A to C at Pos 13
		CCGGTTGACGTACCTGCTTGGGGGACATACTTCTTTATGTGCCCATATGGACCTGCTAAGCTATGGAATGTAAAGAAGTATGTATTTCAGGCTGGGAACTCTCACCGG ssc-mir-1 108
		***************************************************************TGGAATGTAAAGAAGTATGTA************************ ssc-miR-1 21
		...............................................................tggaatgtaaagCagtatgtat....................... t0002682 156
		...............................................................tggaatgtaaagCagtatgt......................... t0015192 15
		...............................................................tggaatgtaaagCagtatgta........................ t0018391 12
		...............................................................tggaatgtaaagCagtatgtatt...................... t0041931 4
		................................................................ggaatgtaaagCagtatgtat....................... t0076221 2
		................................................................ggaatgtaaagCagtatgt......................... t0349279 1
		*
		>ssc-mir-1
		A to C at Pos 14
		CCGGTTGACGTACCTGCTTGGGGGACATACTTCTTTATGTGCCCATATGGACCTGCTAAGCTATGGAATGTAAAGAAGTATGTATTTCAGGCTGGGAACTCTCACCGG ssc-mir-1 108
		***************************************************************TGGAATGTAAAGAAGTATGTA************************ ssc-miR-1 21
		...............................................................tggaatgtaaagaCgtatgtat....................... t0001361 365
		...............................................................tggaatgtaaagaCgtatgta........................ t0015518 15
		...............................................................tggaatgtaaagaCgtatgt......................... t0017432 12
		...............................................................tggaatgtaaagaCgtatgtatt...................... t0023509 8
		...............................................................tggaatgtaaagaCgtat........................... t0261278 1
		...............................................................tggaatgtaaagaCgtatg.......................... t0309800 1
		................................................................ggaatgtaaagaCgtatgtat....................... t0015734 14
		................................................................ggaatgtaaagaCgtatgta........................ t0094184 2
		*
		>ssc-mir-1
		A to C at Pos 17
		CCGGTTGACGTACCTGCTTGGGGGACATACTTCTTTATGTGCCCATATGGACCTGCTAAGCTATGGAATGTAAAGAAGTATGTATTTCAGGCTGGGAACTCTCACCGG ssc-mir-1 108
		***************************************************************TGGAATGTAAAGAAGTATGTA************************ ssc-miR-1 21
		...............................................................tggaatgtaaagaagtCtgtat....................... t0001982 234
		...............................................................tggaatgtaaagaagtCtgta........................ t0011452 23
		...............................................................tggaatgtaaagaagtCtgtatt...................... t0368629 1
		................................................................ggaatgtaaagaagtCtgtat....................... t0051955 3
		*
		>ssc-mir-1
		A to C at Pos 5
		CCGGTTGACGTACCTGCTTGGGGGACATACTTCTTTATGTGCCCATATGGACCTGCTAAGCTATGGAATGTAAAGAAGTATGTATTTCAGGCTGGGAACTCTCACCGG ssc-mir-1 108
		***************************************************************TGGAATGTAAAGAAGTATGTA************************ ssc-miR-1 21
		...............................................................tggaCtgtaaagaagtatgtat....................... t0004936 71
		...............................................................tggaCtgtaaagaagtatgta........................ t0025801 7
		...............................................................tggaCtgtaaagaagtatgtatt...................... t0065641 2
		...............................................................tggaCtgtaaagaagtatgt......................... t0091867 2
		...............................................................tggaCtgtaaagaagtatg.......................... t0412952 1
		*
		>ssc-mir-1
		A to C at Pos 9
		CCGGTTGACGTACCTGCTTGGGGGACATACTTCTTTATGTGCCCATATGGACCTGCTAAGCTATGGAATGTAAAGAAGTATGTATTTCAGGCTGGGAACTCTCACCGG ssc-mir-1 108
		***************************************************************TGGAATGTAAAGAAGTATGTA************************ ssc-miR-1 21
		..............................................................atggaatgtCaagaagtatgtatt...................... t0408019 1
		...............................................................tggaatgtCaagaagtatgtat....................... t0003268 122
		...............................................................tggaatgtCaagaagtatgt......................... t0029218 6
		...............................................................tggaatgtCaagaagtatgta........................ t0030786 5
		...............................................................tggaatgtCaagaagtatgtatt...................... t0048204 3
		................................................................ggaatgtCaagaagtatgtat....................... t0030230 6
		*
		>ssc-mir-1
		A to G at Pos 10
		CCGGTTGACGTACCTGCTTGGGGGACATACTTCTTTATGTGCCCATATGGACCTGCTAAGCTATGGAATGTAAAGAAGTATGTATTTCAGGCTGGGAACTCTCACCGG ssc-mir-1 108
		***************************************************************TGGAATGTAAAGAAGTATGTA************************ ssc-miR-1 21
		...............................................................tggaatgtaGagaagtatgtat....................... t0000294 2889
		...............................................................tggaatgtaGagaagtatgta........................ t0001305 386
		...............................................................tggaatgtaGagaagtatgtatt...................... t0003823 101
		...............................................................tggaatgtaGagaagtatgtattt..................... t0047980 3
		................................................................ggaatgtaGagaagtatgtat....................... t0055137 3
		*
		>ssc-mir-1
		A to G at Pos 11
		CCGGTTGACGTACCTGCTTGGGGGACATACTTCTTTATGTGCCCATATGGACCTGCTAAGCTATGGAATGTAAAGAAGTATGTATTTCAGGCTGGGAACTCTCACCGG ssc-mir-1 108
		***************************************************************TGGAATGTAAAGAAGTATGTA************************ ssc-miR-1 21
		..............................................................atggaatgtaaGgaagtatgta........................ t0161788 1
		...............................................................tggaatgtaaGgaagtatgtat....................... t0000109 11535
		...............................................................tggaatgtaaGgaagtatgtatt...................... t0005596 61
		...............................................................tggaatgtaaGgaagtatgtattt..................... t0323507 1
		................................................................ggaatgtaaGgaagtatgtat....................... t0008224 36
		*
		>ssc-mir-1
		A to G at Pos 13
		CCGGTTGACGTACCTGCTTGGGGGACATACTTCTTTATGTGCCCATATGGACCTGCTAAGCTATGGAATGTAAAGAAGTATGTATTTCAGGCTGGGAACTCTCACCGG ssc-mir-1 108
		***************************************************************TGGAATGTAAAGAAGTATGTA************************ ssc-miR-1 21
		...............................................................tggaatgtaaagGagtatgtat....................... t0001213 422
		...............................................................tggaatgtaaagGagtatgta........................ t0008220 36
		...............................................................tggaatgtaaagGagtatgt......................... t0012148 21
		...............................................................tggaatgtaaagGagtatgtatt...................... t0017552 12
		...............................................................tggaatgtaaagGagtatg.......................... t0046573 3
		................................................................ggaatgtaaagGagtatgtat....................... t0053422 3
		................................................................ggaatgtaaagGagtatgta........................ t0309096 1
		*
		>ssc-mir-1
		A to G at Pos 14
		CCGGTTGACGTACCTGCTTGGGGGACATACTTCTTTATGTGCCCATATGGACCTGCTAAGCTATGGAATGTAAAGAAGTATGTATTTCAGGCTGGGAACTCTCACCGG ssc-mir-1 108
		***************************************************************TGGAATGTAAAGAAGTATGTA************************ ssc-miR-1 21
		...............................................................tggaatgtaaagaGgtatgtat....................... t0000947 555
		...............................................................tggaatgtaaagaGgtatgta........................ t0005739 59
		...............................................................tggaatgtaaagaGgtatgt......................... t0009768 29
		...............................................................tggaatgtaaagaGgtatgtatt...................... t0015808 14
[truncated: 9,149 more rows]

## Sheet: Table S2-2
Table S2-2 Known miRNAs with SNPs in seed region
ssc-let-7a
ssc-let-7c
ssc-let-7e
ssc-let-7f
ssc-let-7g
ssc-let-7i
ssc-miR-1
ssc-miR-100
ssc-miR-101-1
ssc-miR-103-1
ssc-miR-10a
ssc-miR-10b
ssc-miR-125b-1
ssc-miR-127
ssc-miR-128-1
ssc-miR-133a-5p
ssc-miR-133a-3p
ssc-miR-133b
ssc-miR-140*
ssc-miR-143
ssc-miR-148a
ssc-miR-148b
ssc-miR-151-3p
ssc-miR-152
ssc-miR-17-5p
ssc-miR-181a-1
ssc-miR-191
ssc-miR-196a
ssc-miR-196b
ssc-miR-199a-5p
ssc-miR-199a-3p
ssc-miR-206
ssc-miR-21
ssc-miR-214
ssc-miR-22-3p
ssc-miR-26a
ssc-miR-27a
ssc-miR-27b
ssc-miR-28-3p
ssc-miR-301
ssc-miR-30a-5p
ssc-miR-30a-3p
ssc-miR-30d
ssc-miR-30e-5p
ssc-miR-30e-3p
ssc-miR-320
ssc-miR-369
ssc-miR-376a*
ssc-miR-378
ssc-miR-423-5p
ssc-miR-432
ssc-miR-450b
ssc-miR-503
ssc-miR-532-5p
ssc-miR-542-3p
ssc-miR-92a-1
ssc-miR-99a
ssc-miR-99b
