# Supplementary material for: Discovery of MicroRNAs Associated with Myogenesis by Deep Sequencing of Serial Developmental Skeletal Muscles in Pigs
Source: PLoS One. 2012 Dec 21;7(12):e52123. doi: 10.1371/journal.pone.0052123 (PMC3528764; doi:10.1371/journal.pone.0052123)
Supplement: Table S3 — Predicted chromosomal positions and hairpin structures of novel miRNAs. (XLS) [file pone.0052123.s003.xls]

## Sheet: Table S3
Table S3 Predicted chromosomal positions and hairpin structures of novel miRNAs
	name	location				sequencing count	mature sequence	precurser sequence	Hairpin secondary structure	ΔG (kcal/mol)
		chromosomal	start	end	strand
	ssc-miR-new_01	10	50544223	50544307	+	8	CGCGAAGGGUGGAGCUGACCG	GGUAAGGGUCCGCGAAGGGUGGAGCUGACCGCGGCCCCUCCCGCUCUCCCGCCGCUGUGUCCGUCCGCUCCCGCCGCCCCUGCCC	A CC AA G U - - CCCUCCC	-36.2
									GGUA GGGU GCG GGGUGGA C GAC C GCGGC \
									CCGU CCCG CGC CUCGCCU G CUG G CGCCG G
									C^ C C- C- - C U U CCCUCUC
	ssc-miR-new_02	10	45978938	45979007	-	5	AACCUUGCUGGAGAUCUUGGA	CGGGGGGCUCUGGAUCUCCAGGAAGGCUGGGUGUUGGAGAACCUUGCUGGAGAUCUUGGAAGUGAACCCC	C G-- - -| G CUGGGUG	-29.5
									GGGG GC UCU GGAUCUCCAG AAGG \
									CCCC UG AGG UCUAGAGGUC UUCC U
									AAG A U^ G AAGAGGU
	ssc-miR-new_03	11	17653863	17653941	+	114	UGUUGUACUUUUUUUUUUGUUC	GGGUUUGGAUUGUUGUACUUUUUUUUUUGUUCGUUGCAUUUUUAGGAACAAAAAAAAAAGCCCAACCCUUCACACCGCU	G--| U UU UA GUUGCA	-26.4
									GGU UGGA GUUG CUUUUUUUUUUGUUC \
									CCA ACUU CAAC GAAAAAAAAAACAAG U
									UCG^ C CC CC GAUUUU
	ssc-miR-new_04	11	27100407	27100488	+	5	GCGCGCGCGCGCGCGCGUGUGCG	GGUCCGCUGCCGUGUGUGUGUGUGUGUGUGUGUGUGUGUGUGUGUGUGUGCGCGCGCGCGCGCGCGUGUGCGUGGAGUGACA	G| C G UG UG GU	-44.5
									GUC GCU CCGUGUG UGUGUGUGUGUGUGUGUG U G
									CAG UGA GGUGCGU GCGCGCGCGCGCGCGCGU G U
									A^ - - GU GU UG
	ssc-miR-new_05	11	74962859	74962931	+	80	ACUUUCCCGGGAUUUGGAGCGC	GGUUCCGUUUACUUUCCCGGGAUUUGGAGCGCUUCCGCACGCGCUCCUUGUCCCGAGACCGCGACCGCGACCG	C U ACUU C UU UUC	-33.7
									GGUU CG UU UC CGGGAU GGAGCGC C
									CCAG GC AG AG GCCCUG CCUCGCG G
									G^ C C CGCC A UU CAC
	ssc-miR-new_06	13	13317774	13317841	+	11	UGAGUGUGUGUGUGUGAGUGUA	UAUAUGUGUGUGAGUGUGUGUGUGUGAGUGUAUAUAUGUAUAUAGAUAUAUAUAUCUAUAUACAUCUC	UAU| AG G GA A	-18.4
									AUGUGUGUG UGUGUGUGU U GUGUAU U
									UACAUAUAU AUAUAUAUA A UAUAUG A
									CUC^ CU G -- U
	ssc-miR-new_07	13	25139231	25139308	+	95	UUUGCUCUGCUCCUGCCACAUGC	ACUCUCCUGUUUUGCUCUGCUCCUGCCACAUGCAUGUCAUAAGGAGAGUGUGACAGGCCAGGGCAGUUCAAGAGGGGG	A-| C UU CU C GCAUG A	-32.4
									CUCUC UG UUGCUCUG CCUG CACAU UC U
									GGGAG AC GACGGGAC GGAC GUGUG GG A
									GG^ A UU C- A AGA-- A
	ssc-miR-new_08	13	100915181	100915272	+	6	CUGGGGGGACGGUGGGGAGUGA	GUUCUGUGGGCUGGGGGGACGGUGGGGAGUGAAGAGCUGGGUGCUCUGCUUGUCCUCAAACUGCACCAUCCCACCACCAGAUCCUGCAUAAG	GUUC UG -- -- - C G AG --------| UG	-34.3
									UG GG CUG GG GGGA GGUG GG UGA AGAGC \
									AC CC GAC CC CCCU CCAC UC ACU UCUCG G
									GAAU GU UA CA A A G AA CCUGUUCG^ UG
									GU--------- UG C --| GA -- GUGA- UG	-33.3
									UCUG GG UGGG GG CGGU GGGGA AGAGC \
									AGAC CC ACCC CC GUCA CUCCU UCUCG G
									GAAUACGUCCU CA - UA^ AC AA GUUCG UG
									GUUC UG -- -- - C G AG A---| U U	-32.9
									UG GG CUG GG GGGA GGUG GG UGA GAGC GGG \
									AC CC GAC CC CCCU CCAC UC ACU UUCG UCU G
									GAAU GU UA CA A A G AA CCUG^ - C
	ssc-miR-new_09	13	104865079	104865159	+	4242	GAGAGAUCAGAGGCGCAGAGU	CUGUUCUCUUGAGAGAUCAGAGGCGCAGAGUGCGUCAAUGUCAGUGAAGCCUGUGCCUUUUACCUCUUUAAGAGCGCACGG	C-- U -| AUC AGU G AUG	-30.3
									UGU CUCUU GAGAG AGAGGCGCAG GC UCA \
									ACG GAGAA UUCUC UUUCCGUGUC CG AGU U
									GGC C U^ CAU --- A GAC
	ssc-miR-new_10	13	25342519	25342595	-	95	UUUGCUCUGCUCCUGCCACAUGC	ACUCUCCUGUUUUGCUCUGCUCCUGCCACAUGCAUGUCAUAAGGAGAGUGUGACAGGCCAGGGCAGUUCAAGAGGGG	A| C UU CU C GCAUG A	-32.4
									CUCUC UG UUGCUCUG CCUG CACAU UC U
									GGGAG AC GACGGGAC GGAC GUGUG GG A
									G^ A UU C- A AGA-- A
	ssc-miR-new_11	13	26610968	26611050	-	14	GUGGGGCGGUAGGAAUAGCUGC	CACAGGCAGGGUGGGGCGGUAGGAAUAGCUGCCAUACCAUAGUAUUACUCAGCCUUCCUUCCUGUCCCAGGACUCUUCCCAGG	CACA C --- U- UA CC--| C	-28.3
									GG AGGGU GGGGCGG AGGAA GCUG AUAC A
									CC UCUCA CCCUGUC UCCUU CGAC UAUG U
									GGAC U GGA CU C- UCAU^ A
	ssc-miR-new_12	13	42320343	42320435	-	6	CGGGCUGGGUUGUGAGAGAGCG	CGCCCCGGAUCGGGCUGGGUUGUGAGAGAGCGCGGCGGUGGGCGGUCGCCGCCUCCACCGGGGCCCCUCCACCCCCCGCCCGGUCCCCUCGCC	C CCC-| U UU A A- G- C U U	-50.5
									GC GGAUCGGGC GGG GUG GAG GC CGG GG GGGCGG \
									CG CCUGGCCCG CCC CAC CUC CG GCC CC UCCGCC C
									C CUCC^ C C- - CC GG A - G
	ssc-miR-new_13	13	71932245	71932318	-	11	CCCGGCUGAGGAGGUGAAAGUUU	AUCUGCAGGAAUGAUUGCUGCUAUCAGUCUCGCGCUCACCGCCCGGCUGAGGAGGUGAAAGUUUCUCCCCAGGA	A C--| GA UG GCUA UC CU	-22.5
									UCUG AGGAAU U CU UCAGUC GCG \
									GGAC UCUUUG A GG AGUCGG CGC C
									A CCC^ AA GU AGG- CC CA
	ssc-miR-new_14	13	96290131	96290211	-	7	UAUAUCUGCCUGUAUAUAUGC	UGGGUAUAUAGGUAUAUAUACAGGCAUAUAUAUAUGCCUAUAUACUUGUAUAUAUCUGCCUGUAUAUAUGCCUAUAUACCU	U| U GCCUA	-45.6
									GGGUAUAUAGGUAUAUAUACAGGCA AUAUAUAU U
									UCCAUAUAUCCGUAUAUAUGUCCGU UAUAUAUG A
									^ C UUCAU
	ssc-miR-new_15	14	48315806	48315899	+	10	UUCCAGGGAAGAAAGGAGGAAC	CUGCAGUGCCUUCCAGGGAAGAAAGGAGGAACAGUGCCUGGUCCCCUGCCCUCAGACCAGCUGCCCCUUCUCCUCUCCCUGGCAGUCAUAUUGG	CUGCA| C U A A- AA UGC CCCUG	-35.5
									GUG CU CCAGGGA GA AGGAGG CAG CUGGUC \
									UAC GA GGUCCCU CU UCUUCC GUC GACCAG C
									GGUUA^ U C - CC CC --- ACUCC
	ssc-miR-new_16	14	91438439	91438515	+	13	GAUCCUGAGUAAGGCUGGGAAC	CCCCUGGGGAUCCCCAGCUUUCUCAGAUCCCCUAGAUCUUUCUGGGAUCCUGAGUAAGGCUGGGAACUCCUCAGUCU	CCC UC- - -| CU U	-41.9
									CUGGGGA CCCAGCUUU CUCA GAUCCC AGA C
									GACUCCU GGGUCGGAA GAGU CUAGGG UCU U
									UCU CAA U C^ -- U
	ssc-miR-new_17	14	128296795	128296873	+	6	CCAAACCAGUUGUGCCUGUAG	UGGGCUGCGUCCACAGGCACGGCUGGUUUGAGCAUUUUAACUGAAUUGCCAAACCAGUUGUGCCUGUAGACACAACCUU	U| C C C A U A	-46.4
									GGG UG GUC ACAGGCACGGCUGGUUUG GCA UUU A
									UCC AC CAG UGUCCGUGUUGACCAAAC CGU AAG C
									U^ A A A - U U
	ssc-miR-new_18	14	146410891	146410990	+	26	UGAGUGUGUGUGUGUGAGUGUAG	UGUGUGAGUGUGAGUGUGUGUGUGUGAGUGUAGGGUUGUGUGUGUAUGUGUGUGUGUACCUGUGUAUAGUUAUAUAUGUAUGUGUAAACUGAAUAGACAU	G --- GUGA UG UG G ---| U UG UG A	-20.2
									UGU UG AGU G UG UGUGUGA UGUA GGGU G UG U U
									ACA AU UCA U AU AUAUAUU AUAU UCCA U GU G G
									U G AAG AAUG GU GU G GUG^ - GU GU U
	ssc-miR-new_19	14	132838849	132838927	-	10	UGGCACCAGCACUGGCGGUGGC	CGGUGAGCCCGGCGCUGGCAGUGUUGGUGGCACUCGUGUGGUGGCAGUGGCACCAGCACUGGCGGUGGCGGUCGCACCA	C| AGC G G G C GU	-51.5
									GGUG CCG CGCUG CAGUGUUGGUG CACU GU G
									CCAC GGC GUGGC GUCACGACCAC GUGA CG G
									A^ GCU G G G - GU
	ssc-miR-new_20	15	106234144	106234225	-	5	UGCCUGAAUUCUGAAAAGUAAGC	AUCCAAGCUAUGCCUGAAUUCUGAAAAGUAAGCAUACUUUUUGAGCUUACUUUGAAGAUUACUCAGGGAAUGAGCUUGGAUA	AUG-- AU--| GA AUACU	-33.4
									AUCCAAGCU CCUGA UCU AAAGUAAGC \
									UAGGUUCGA GGACU AGA UUUCAUUCG U
									A GUAAG CAUU^ AG AGUUU
	ssc-miR-new_21	17	40472769	40472858	-	12	GUGGGUGGGGGAUGGCGGUGG	GGAGCUGCAGGUGGGUGGGGGAUGGCGGUGGGCGGGGCCGGGGUCCGAGGCCCACGGAGGUGACACCGCCGCCUGCCCACCCCAGGCUCG	G| GCA UG GGA GG GGG - CC	-56.2
									GAGCU GGUGGG GG UGGCGGUG CG CCG GGGU \
									CUCGG CCACCC CC GCCGCCAC GU GGC CCCG G
									G^ ACC GU --- A- GGA A GA
									G GCA UG GGA GG-----| - GGGG	-53.6
									GAGCU GGUGGG GG UGGCGGUG CG GGGCC \
									CUCGG CCACCC CC GCCGCCAC GC CCCGG U
									G ACC GU --- AGUGGAG^ A AGCC
	ssc-miR-new_22	17	41469595	41469667	-	9	UGUGCUGGUUCAAGGAGGAAG	AAUAAUCAAACCACCUCUUUGAGCAGUGCACAUUAUUUUAUUUGUGCUGGUUCAAGGAGGAAGAAAAAAGUAC	AAUAAUCAAACCA| AGU UUAU	-24.5
									CCUCUUUGAGC GCACA U
									GGAGGAACUUG CGUGU U
									CAUGAAAAAAGAA^ GU- UUAU
	ssc-miR-new_23	17	64043444	64043520	-	21	AUGGGCUACGGGCUGUCCAGG	GUGGCCUGGGAUGGGCUACGGGCUGUCCAGGGGAGUGGCUGCGGCCCCCGACCUCCCGUAGCUCACUUUCAGCACCA	G C- GG -| CU CA A- G	-39.9
									UGG CUG A UGGGCUACGGG GUC GGGG GU G
									ACC GAC U ACUCGAUGCCC CAG CCCC CG C
									- AC UU C^ UC C- GG U
									G C- GG - CU CAG AGU| U	-38.1
									UGG CUG A UGGGCUACGGG GUC GGG GGC G
									ACC GAC U ACUCGAUGCCC CAG CCC CCG C
									- AC UU C UC --- ---^ G
	ssc-miR-new_24	18	16491008	16491085	-	61	UACUGCAGACUGCUGCAAGGUGC	GCAGCUAAGAUACUGCAGACUGCUGCAAGGUGCAGAGGGUACACUGGUUGCUCUUAGCAGCUCUGCUGCCAUGGCUAA	GC| AGAUACU CU A U AG U	-28.6
									AGCUA GCAGA GCUGC AGG GCAG GG A
									UCGGU CGUCU CGACG UUC CGUU UC C
									AA^ ACCGU-- -- A U GG A
	ssc-miR-new_25	1	134062647	134062729	+	82	UGGGUCACAGAAGAGGGUCUGG	GCCCUGGCCCCAGGGUCCUCUUGUCUGAGCCCCAGAAAGAGGAGAGAGCGCUGGGUCACAGAAGAGGGUCUGGGGGACAGGUU	GC| G A GU UG AGC AAAGAGG	-38.9
									CCUG CCCC GG CCUCU UCUG CCCAG \
									GGAC GGGG UC GGAGA AGAC GGGUC A
									UU^ A G UG -- ACU GCGAGAG
	ssc-miR-new_26	1	169284216	169284293	+	5	UUUAGUGUGAUAAUGGCGUUUG	ACAGUAGCUAUUUAGUGUGAUAAUGGCGUUUGAUAGUUUGGACACAAACACCAUUGUCACACUCCACAGCUCUGCUAA	A---| U AUUU C AUAGU	-31.4
									CAG AGCU AGUGUGAUAAUGG GUUUG U
									GUC UCGA UCACACUGUUACC CAAAC U
									AAUC^ - CACC A ACAGG
	ssc-miR-new_27	1	214950917	214951006	+	5	AGAGUGUGUGUGUGUGAGUGUGU	UAUUACUGCAGGUGCUUGCUGCUGCAUGCCAGUUGAUUUUUGUGAUGUUAGAGUGUGAGAGUGUGUGUGUGUGAGUGUGUGAAUGUGUGU	UAU UG-| G UG UG UGCU - G GAU-- UG	-18.7
									UAC CA G CU C GCAUGC CA UU UUUUG A
									GUG GU U GA G UGUGUG GU AG GAGAU U
									UGU UAA^ G GU GU ---- U G AGUGU UG
	ssc-miR-new_28	1	266903594	266903670	-	221	ACUGGACUUGGAGUCAGAAGU	UUGAGCUACAUUUGCUUGCGUUCUCUAAGUGUCUGGCUGAAAACGCACUGGACUUGGAGUCAGAAGUUGAGGUUCCU	UU| A UUU GCGUU GU UG C AA	-18.2
									GAGCU CA GCUU CUCUAA GUC G UG A
									CUUGG GU UGAA GAGGUU CAG C AC A
									UC^ A --- GACU- -- GU - GC
	ssc-miR-new_29	2	7537376	7537453	+	6	GGGCAAGCCUGCGGAGGUGUGG	CUGGGUUCCCAGGCCUUCCUGAGCAUGCGCAGUUUCCUCCAGCCCUGGGCAAGCCUGCGGAGGUGUGGGGGCCCCGUG	CU--| G C GA A G UUUCC	-38.2
									GGGUUCCCA GCCUUC U GC UGC CAG U
									CCCGGGGGU UGGAGG G CG ACG GUC C
									GUGC^ G C UC A G CCGAC
	ssc-miR-new_30	2	49831438	49831522	+	12	CUCUGCCCGCUCUCUGUCUUACA	CGGGAGGCGGGUGUGAGACCCUGGGCCGGCCAGGUGGACGCGCUCACUCACCCUCUGCCCGCUCUCUGUCUUACAGCAGCUCCCA	C G GGG CCU C CA--| ACGC	-36.5
									GGGA GC UGUGAGAC GGGC GGC GGUGG G
									CCCU CG ACAUUCUG CUCG CCG CCACU C
									A - ACG UCU C UCUC^ CACU
	ssc-miR-new_31	2	53142574	53142654	+	24	CUGCCUGGACCCCUGCUCACCGC	CCAGGUGGGCCUGGGGCGGGGGUCCUGGGCCGGGGCUGAGCGUGCUCCCUGCCUGGACCCCUGCUCACCGCCCCUACCCCU	CCA --| CUG U C - UGA	-52.2
									GGU GGGC GGGCGGGGGUCC GGGC GGG GC \
									CCA CCCG CUCGUCCCCAGG UCCG CCC CG G
									UCC UC^ CCA - U U UGC
	ssc-miR-new_32	2	67147492	67147575	+	21	UGAUGGUCGAGACAGUGGCGAGGC	GUGGUAGCUGAGCCCUGUGGCUCCUCCACCCGUCAUCCUUGGCCUCGGUGUGAUGGUCGAGACAGUGGCGAGGCGCUCAUGCCA	G GC - - G C-| CAC - UUG	-33.5
									UGGUA UGAGC CCU GU GCU CUC CCGUCAU CC G
									ACCGU ACUCG GGA CG UGA GAG GGUAGUG GG C
									-- C G G CA^ CU- U CUC
	ssc-miR-new_33	2	69969956	69970034	+	55	GAGGACUGGCCUUGCAGGGUGC	AGUGGCUGGCUCCCAGCAAGUGUCCAUCCAUCUCUGUGUCCAUAAGAGAGGACUGGCCUUGCAGGGUGCAGGCCCUGAA	---| U G U A U U - A GUGU	-37
									AG GGCU GC CCC GCAAG G CCA UCC UCUCU \
									UC CCGG CG GGG CGUUC C GGU AGG AGAGA C
									AAG^ - A U A - - C - AUAC
	ssc-miR-new_34	2	127211913	127211990	+	9	UUUGGGAAGUGGUAAUAGAGGA	CUGGAGCUUUUUUGGGAAGUGGUAAUAGAGGAAAGCUUGAGUGUAGCCUUCACCUCUAUUCUUCCCUGGUAGGUCAAU	CUG| G UUUUU UGGU AAA-- UGA	-23.2
									GA CU GGGAAG AAUAGAGG GCU \
									CU GA CCCUUC UUAUCUCC CGA G
									UAA^ G UGGU- ---- ACUUC UGU
	ssc-miR-new_35	2	4994278	4994355	-	7	AGCACUUACGGAUUCUGGGGGU	UCCCAGAGCCAGCACUUACGGAUUCUGGGGGUGUGUGCUCCAGCUGCCCUCAGCAUCUUUGGGUGAUGUCUUCGGGGG	AG C G C U U GC	-35
									UCCC AG CA CACUUA GGAU CUGGGGGUG GU U
									GGGG UC GU GUGGGU UCUA GACUCCCGU CG C
									G^ CU U A U C - AC
	ssc-miR-new_36	2	6684279	6684361	-	24	UUUGUUGGCUCCUCUGAAGUGA	AGGUUCCUUUUUCACUCUCCGAGGGGCCUUCAAGGGCAAGUUCUUGUCACCUUUGUUGGCUCCUCUGAAGUGAGAAGGAAACC	A C C C UU ---| G	-40.8
									GGUU CUUUUUCACU UC GAGGGGCC CAAGGG CAA U
									CCAA GGAAGAGUGA AG CUCCUCGG GUUUCC GUU U
									A - U UU ACU^ C
	ssc-miR-new_37	2	46162372	46162466	-	5	UGUGAGGUGGCUGUGGUGUGAGC	ACUGUGAGGAUGUGAGGUGGCUGUGGUGUGAGCCCCGGAGAGGCGCCCUCACCCAGCCGCUCCCCACCAGGUGCUGCUCUGCGCAUCCAGCCAGA	A UGA - - UG UG- U- CCC--| A C	-39.4
									CUG GGAUGUG AG G GC UGGUG GAGC GG GAGG \
									GAC CCUACGC UC C CG ACCAC CUCG CC CUCC G
									A CGA G U GU UGG CC CCGAC^ A C
	ssc-miR-new_38	2	52942242	52942335	-	7	GUAGGGCGGGCUGCACCGGGCA	UUUGUGUGUCCGAUUAUGCCGGGGGCCGUUCCCUCAGCUGUAUCAUGUACACAAUAUUCCAGGUAGGGCGGGCUGCACCGGGCAGGAUGCCAGG	U| U GAUUA G G C C A GUAUC AC	-29.9
									UUG GUGUCC UGCC GG GC GUUC CUC GCU AUGU \
									GAC CGUAGG ACGG CC CG CGGG GGG UGG UAUA A
									G^ - ----- G A U C A ACCU- AC
	ssc-miR-new_39	2	76418890	76418970	-	32	UGCGUGGCUUCUCUGUGCAGUC	UUUCAGCCCCUGCGUGGCUUCUCUGUGCAGUCUUUUCUUCUGGGACCUGCACAGGAAGGCCACGGAGGGGCCGGAGAAAGA	---- A G CU -| UUC	-51.3
									UUUC GCCCCU CGUGGCUU CUGUGCA GUCUU \
									GAGG CGGGGA GCACCGGA GACACGU CAGGG U
									AGAAA C G AG C^ UCU
	ssc-miR-new_40	3	4220338	4220410	+	12	UGAGGGAAGCUGUGCCGUGAGCGC	GUCGAAGGCCUGAGGGAAGCUGUGCCGUGAGCGCUAGCGUUGGUCUCACUUCCUGCCUCCCUCCGUCCUUGAA	G| A CU A UGUGCC C G	-26
									UCGA GGC GAGGGA GC GUGAG GCUA C
									AGUU CUG CUCCCU CG CACUC UGGU G
									A^ C C- C UCCUU- - U
	ssc-miR-new_41	3	9289233	9289310	+	62	AGCUGGUCUGGGAGUUCCCGGG	CUAGGCCACGGGGGAACUCCCAGACCAGCUUCCACUCCCUUCAAGAAGCUGGUCUGGGAGUUCCCGGGUGGCCUAGUA	--| GG CACUC	-62.2
									CUAGGCCAC GGGAACUCCCAGACCAGCUUC C
									GAUCCGGUG CCCUUGAGGGUCUGGUCGAAG C
									AU^ GG AACUU
	ssc-miR-new_42	3	31173592	31173678	-	8	CCUGAAAAACGAAGAGCUGCGU	ACCAUUGCAAACACACGGCUGUUCUGUUGUUUUGGUUCCCGAAUUUAGACUUGGACCUGAAAAACGAAGAGCUGCGUGUGGCAAUGG	A| AA A G U G U UC AUU	-34.7
									CCAUUGC ACAC CGGCU UUC GUU UUU GGU CCGA U
									GGUAACG UGUG GUCGA AAG CAA AAG CCA GGUU A
									^ G- C G - A U -- CAG
	ssc-miR-new_43	3	121500048	121500128	-	34	AUGGGUCUGACGGAGCAGCCGC	GGCUCCGGCCCUGCCUCUGCCCCCUUUGUCACAUGGGUCUGACAGACCCAUGGGUCUGACGGAGCAGCCGCGGGUUCGGGU	G| U GC CU C CUUU ---- UG	-40.1
									GC CCG CCUGC CUGC CC GUCA CAUGGGUC \
									UG GGC GGGCG GACG GG CAGU GUACCCAG A
									^ - UU CC A ---- CUGG AC
	ssc-miR-new_44	4	104560730	104560812	+	13	UGGGGUUCAAAAGGACUCAAGA	AGGAGAGGUUUGGGGUUCAAAAGGACUCAAGAAUUAUAGUCACAUAAACUUCUUAGUCCUUCGGAACCCCAAAUCUCUCUUCU	- AA C --| AG	-44.1
									AGGAGAGGUUUGGGGUUC AAGGACU AAGAA UUAU U
									UUCUCUCUAAACCCCAAG UUCCUGA UUCUU AAUA C
									UC GC - CA^ CA
									- AA C AUUAU| CAC	-42.4
									AGGAGAGGUUUGGGGUUC AAGGACU AAGA AGU \
									UUCUCUCUAAACCCCAAG UUCCUGA UUCU UCA A
									UC GC - -----^ AAU
	ssc-miR-new_45	4	99530693	99530778	-	32	UGAACUGUCAUACUCCCACAUCC	AGAGGCAAUGUGGAGUGACUGUCAGAUGCAGCCAUCAGAAUAGGUGAUUUGGCUGAACUGUCAUACUCCCACAUCCUCCACCAGGG	A-------| CA - AC U AUG -- GAA	-30.2
									GAGG AUGUGG AGUG UG CAG CAGCCA UCA \
									CUCC UACACC UCAU AC GUC GUCGGU AGU U
									GGGACCAC^ -- C -- U AA- UU GGA
	ssc-miR-new_46	5	8230547	8230615	+	9	CCUGGGGAUCUGGCGACGAGGA	CCGUGGGGAUCCUGGGGAUCUGGCGACGAGGACAUUCUUCUCCCCUCGCCUCUUCCCCACCCCUUUGGG	U-| AUCC UCU C-- CA	-32.9
									CCG GGGG UGGGGA GGCGA GAGGA \
									GGU CCCC ACCCCU CCGCU CUCUU U
									G UU^ ---- UCU CCC CU
	ssc-miR-new_47	5	97203452	97203531	+	143	UAGGGCACAGGAUGGGAUGAGG	UGUGGUGCCUCCAUUCCUUCGUCUGUGCACUAGAAAAAUAACAGUACCUAGGGCACAGGAUGGGAUGAGGAGUAAACAGG	--| GG - UC UUCG A AAAAAU	-27.8
									UGU UGC C CAUUCC UCUGUGC CUAG A
									ACA AUG G GUAGGG GGACACG GAUC A
									GG^ A- A GA UA-- G CAUGAC
	ssc-miR-new_48	5	4391281	4391361	-	144	AUGUCCGCGGGUUCCCUAUCC	UCGGCCCUCCAUGUCCGCGGGUUCCCUAUCCCGGGUUGGUUGAGUUCGCGGAUGCGGAACCUGCGGAUACGGAGGGCUGAU	A C -| GG GG	-59.6
									UCGGCCCUCC UGUCCGCGGGUUCC UAUCC CG UU \
									AGUCGGGAGG AUAGGCGUCCAAGG GUAGG GC GA U
									U C C C^ UU GU
	ssc-miR-new_49	5	20224743	20224822	-	10	CCGGAAGUGGAAGUAAGCGCAG	CUCCGCCAACCGCUUUUACUUCUCCUUCCCGUGUCUUCCCUGGUGACCCCGGAAGUGGAAGUAAGCGCAGGUCGGCGGCA	CU A -| U UC CGU UUCC	-37.1
									CCGCC ACC GC UUUACUUC CUUCC GUC \
									GGCGG UGG CG GAAUGAAG GAAGG CAG C
									AC C A^ C GU CCC UGGU
	ssc-miR-new_50	5	21622103	21622181	-	6	UGGGUCAGAGAGGAAGGAUGUGA	GAAGAGUUAGUGGGUCAGAGAGGAAGGAUGUGAUUUGAGCAGAUGGUUCUCAUUCUCCUUCUUUGACCAGAGUACCUGA	GA| A UAGUG A U UUUGAG	-25.9
									AG GU GGUCAGAGAGG AGGAUG GA C
									UC CA CCAGUUUCUUC UCUUAC CU A
									AG^ - UGAGA C U UGGUAG
									GA A UAGUG A UGAUUU| AG	-25.6
									AG GU GGUCAGAGAGG AGGAUG GAGC \
									UC CA CCAGUUUCUUC UCUUAC CUUG A
									AG - UGAGA C U-----^ GU
	ssc-miR-new_51	6	244117	244195	+	7	UCUGAAAGGCAAGCCUGGUGGCA	CGUGGAGAAGUCUGAAAGGCAAGCCUGGUGGCAGCACAGACUCUUGCCCUCCCGGCUCUGACCGUGGACGCUCACAUGG	-| AA GAAA - - U U- CACA	-28.4
									CGUG GAG GUCU GG CA AGCC GG GGCAG \
									GUAC CUC CAGG CC GU UCGG CC CCGUU G
									G A^ G- UG-- A C C UC CUCA
	ssc-miR-new_52	6	35980864	35980942	+	6	GGAGGGGUGCGUCUGUCUGUGU	UCUGUGAAGGGGAGGGGUGCGUCUGUCUGUGUCACUUGGUCGCUAUGACAGGACCUGGCUCACUCCUCACCCUCCAGGU	| U A - C U- G CU U	-36.4
									UCUG GA GGG GAGGGGUG GUC GUCU UGUCA UGG \
									GGAC CU CCC CUCCUCAC CGG CAGG ACAGU AUC C
									U^ - - A U UC - -- G
	ssc-miR-new_53	6	96033382	96033465	+	51	UGAGUGUGUGUGUGUGAGUGUGA	CAAUGAGUUCUCAGAUCUGCAGAUGCCUUUGUGUGUGUGUGUGUGUGUGUGUGAGUGUGUGUGUGUGAGUGUGAGAGAGAGAGA	CAAUGAG G CU G C--| UG UG GU	-17.1
									UUCUCA AU GCA AUGC UUUG UG U G
									GAGAGU UG UGU UGUG GAGU GU G U
									AGAGAGA G AG G UGU^ GU GU UG
	ssc-miR-new_54	6	35159410	35159483	-	13	UCUGGAGGCGCAAAGGUGAGGAC	CAGCCCUCACUCUGGAGGCGCAAAGGUGAGGACCAGACCUCUGAUGCCCGCACCUGCUCCCCUCCACAGGGCGU	CA| CACUC CGCAA A- AC- A	-30.6
									GCCCU UGGAGG AGGUG GG CAG C
									CGGGA ACCUCC UCCAC CC GUC C
									UG^ C---- CCUCG GC GUA U
	ssc-miR-new_55	6	56286212	56286293	-	5	ACUGGGAUCUCUGGGUUUGGGC	CAAGGUCAAGUUGAACCCAGUGAAACCAGGUCUGAAGAGCCUGUACCCAGACUGGGAUCUCUGGGUUUGGGCUGAACUAAUU	CAA- CA -|UG U AA G AAGAGC	-30.9
									GGU AG U AACCCAG GA CCAG UCUG \
									UCA UC G UUGGGUC CU GGUC AGAC C
									UUAA AG G^GU U AG - CCAUGU
	ssc-miR-new_56	6	60521179	60521259	-	26	UGCCCGCACUCUUGGACAGAGC	GCCCACGCUCUGCCCGCACUCUUGGACAGAGCUGAGGAUGUGUAGGUGCCAGCUCCGAGAAGGCGGGAUGAAUGGGGGCGA	-| A C UG AC CAGA AGGAUGU	-34.5
									GCCC CG UC CCCGC UCUUGGA GCUG \
									CGGG GU AG GGGCG AGAGCCU CGAC G
									AG^ G A UA GA ---- CGUGGAU
	ssc-miR-new_57	7	27359083	27359159	+	10	UGGGGAAGGGAGAAUGGGCUGG	CAUAUGGGGUUGGGGAAGGGAGAAUGGGCUGGGUUUUGGACCCCAGCCGGCUACCUCUCUUCCCCAGGAUUACUCUG	CAUAU ----- AAUG--| UUU	-38.2
									GGGGU UGGGGAAGGGAG GGCUGGG U
									UCUCA ACCCCUUCUCUC CCGACCC G
									G---- UUAGG CAUCGG^ CAG
									CAUA-| GG AAUG-- UUU	-36.5
									UGG UUGGGGAAGGGAG GGCUGGG U
									AUU GACCCCUUCUCUC CCGACCC G
									GUCUC^ AG CAUCGG CAG
	ssc-miR-new_58	7	36817955	36818035	+	45	UGUCAUGCUGGGGAGUGUAGUGA	GACGCAGAUCUGUCAUGCUGGGGAGUGUAGUGAACGUCGUCAUGCUUCUCACUGCUCCCCCCGGUGUCCGGCUCUGUGUCG	| U UC AGU AC- CG	-38.6
									GACGCAGA CUG AUGCUGGGG GUAGUGA GU U
									CUGUGUCU GGC UGUGGCCCC CGUCACU CG C
									G^ C C- CCU CUU UA
	ssc-miR-new_59	7	39479159	39479249	+	6	UUUUUUGCUGGAACAUUUCUGG	UGGAGCCCAGCUGGAAAUGUUCUAGCCAAAAAAGUUUGCCAAGAACCAUUGUGUCUUUUUUUUUUGCUGGAACAUUUCUGGUUGUGCUUUG	U C UG C UUU -| GA	-40.1
									GGAGC CAGC GAAAUGUUCUAGC AAAAAAG GC CAA A
									UUUCG GUUG CUUUACAAGGUCG UUUUUUU UG GUU C
									G U GU U UUC U^ AC
	ssc-miR-new_60	7	44050667	44050735	+	29	AUGAGAUGCAGAGCUUGGAUGA	UAGUGUGAAUAUGAGAUGCAGAGCUUGGAUGAAGUUGGGAUUCCAGGCUAUGCCCCUCACCCCCCACCC	UA| UGAAUA AU G UGAAG	-21.2
									GUG UGAG GCA AGCUUGGA U
									CAC ACUC CGU UCGGACCU U
									CC^ CCCCC- CC A UAGGG
	ssc-miR-new_61	7	4013885	4013972	-	5	UCUAGCAUCGAGCACCCGCCU	CAGGAAGUGGGUGGGUGCUCGAUGCUAGAUGGGCACAGACAAUGGUAAUAAAUAACAUCUAGCAUCGAGCACCCGCCUACUAACUGGC	-- GA GGCACAG--| A	-56.8
									CAG AGUGGGUGGGUGCUCGAUGCUAGAUG AC A
									GUC UCAUCCGCCCACGAGCUACGAUCUAC UG U
									CG AA AAUAAAUAA^ G
	ssc-miR-new_62	7	8508442	8508521	-	55	UCUGGUCCAGACACUGUGGAGC	AGACAUCGCUUCUGGUCCAGACACUGUGGAGCUGAAGAGACCAACACUUCUCAGUGUUUGAACCAGAAGCUCUGUCUGCA	--| UC C U C AAGA	-39.6
									AGACA GCUUCUGGU CAGACACUG GGAG UG G
									UCUGU CGAAGACCA GUUUGUGAC CUUC AC A
									ACG^ CU A U - AACC
	ssc-miR-new_63	7	108120921	108121012	-	30	CUUGCCCGAGAGCUUGGACCGCGC	GCCAAAGAACCGGGUCCUGCUUACUGCUGGCUUGAGUGUUACCAAAAAAGGCCUUUCUCUUGCCCGAGAGCUUGGACCGCGCGUUGCAGUGG	G AAG- - - U-| ACUGCU UU UGUUA AA	-28.5
									CCA AAC CG GGUCC GCUU GGC GAG CC A
									GGU UUG GC CCAGG CGAG CCG CUC GG A
									GACG C G UU^ AGC--- UU UUUCC AA
	ssc-miR-new_64	8	93945039	93945118	-	6	CACCAAACCAGGAGUCUAGGU	UAAUCACAGGCACCAAACCAGGAGUCUAGGUCUUAGGAGCUCUAGCUGCCCAGACUCCUUGUUCGGCACCUGUAAUAAAC	UAAUC--| CA A C A CUUAGG U	-30.9
									ACAGG CC AAC AGGAGUCU GGU AGC C
									UGUCC GG UUG UCCUCAGA CCG UCG U
									CAAAUAA^ AC C U C ------ A
									UAAUC-- CA A C A C-| GA	-30.6
									ACAGG CC AAC AGGAGUCU GGU UUAG \
									UGUCC GG UUG UCCUCAGA CCG GAUC G
									CAAAUAA AC C U C UC^ UC
	ssc-miR-new_65	8	94081722	94081800	-	11	UGUGGAGCACGUAGAAGGAAGA	ACCACGCCGGGAACUCCUCUUCCGUGUUCUUAACACUAAAACAAAAGUGUGGAGCACGUAGAAGGAAGAUCCUGUGUGG	A C A - -| UC UA AAA	-34.6
									CCACG CGGGA C UCC UCU CGUGUUCU ACACU A
									GGUGU GUCCU G AGG AGA GCACGAGG UGUGA C
									- A A A^ U- -- AAA
	ssc-miR-new_66	8	97945310	97945390	-	204	UCUGUGAACUAGAAACCUCUGG	UACACAGCUUUCCAGAGGUUUCCAGCUUAUAGGAUAUUCAUAUGGUAGUUCUGUGAACUAGAAACCUCUGGAAAGUGGUGU	U| A C C AU A	-41.5
									ACAC GCUUUCCAGAGGUUUC AG UUAUAGGAU UC U
									UGUG UGAAAGGUCUCCAAAG UC AGUGUCUUG GG A
									^ G A A AU U
	ssc-miR-new_67	8	110335584	110335663	-	17	GUGGAUUCACUCAACUUGGGUU	UUUCACAUCUGUGGAUUCACUCAACUUGGGUUUGCAAACAAUACAUGAACCAGGGUUGACUGAAUCCUGGGAUGUGGAAC	| GU C UG GCAAAC	-36
									UUUCACAUCU GGAUUCA UCAACU GGUUU \
									AAGGUGUAGG CCUAAGU AGUUGG CCAAG A
									C^ GU C GA UACAUA
	ssc-miR-new_68	9	27778783	27778865	+	39	UCUGCACUUGAAGCUGAGACUGA	UCCUAGCAAAGCAAGCUCAGCUCUGAAGUGCAGAGGCUGUUUGCACUUCCUCUGCACUUGAAGCUGAGACUGAAAGGCUCCUC	UCCU| AAAG AG CUG CU U	-36.3
									AGC CA CUCAGCU AAGUGCAGAGG GU U
									UCG GU GAGUCGA UUCACGUCUCC CA G
									CUCC^ GAAA CA AG- UU C
	ssc-miR-new_69	9	68615387	68615465	-	105	UCACUGGAGUUUUGUUUCAACAU	AUUCCUUCAGUGUUGAAACACUCUGUUGAACCAGAUUACAGAAAGUUCACUGGAGUUUUGUUUCAACAUUGCAAGAAUG	AUUC - ---| GU CAGAUU	-25.8
									CUU CAGUGUUGAAAC ACUCU UGAAC \
									GAA GUUACAACUUUG UGAGG ACUUG A
									GUAA C UUU^ UC AAAGAC
	ssc-miR-new_70	X	7186213	7186291	+	52	AACCAGACUCUGAGAGCAGGAC	CCUGCCUUCCUGUCGUUGCCCUCUCUGUCUUGGUCUGGAUUUUCCCAAACCAGACUCUGAGAGCAGGACUGGAGUACAG	C| CC U G C UCU U C AU	-31.7
									CUG UUCC GUC UUGC CUC GUCU GGU UGG U
									GAC GAGG CAG GACG GAG CAGA CCA ACC U
									^ AU U - A UCU - A CU
	ssc-miR-new_71	X	45376962	45377058	-	13	CUGGAGGAAGUGGGCUGAGGAAG	GGGGGCCUACCUGGAGGAAGUGGGCUGAGGAAGGGGAUGCAGAGCUGGUCCAGAUGUGCUCUUCCCUGCCCUCUUCCUCCAGGUAUCGGUACACCUU	- GG- --| U UGA G GCAGAG G	-51.7
									GG GCC UACCUGGAGGAAG GGGC GGAAGGG AU CUG \
									CC UGG AUGGACCUCCUUC CCCG CCUUCUC UG GAC U
									UU ACA CU^ U UC- G UA---- C
									- GG- -- U UGAGGAA UGC| UG C	-51.3
									GG GCC UACCUGGAGGAAG GGGC GGGGA AGAGC GU C
									CC UGG AUGGACCUCCUUC CCCG UCCCU UCUCG UA A
									UU ACA CU U ------- ---^ UG G
									- GG- -- U UGA --------| G G	-49.9
									GG GCC UACCUGGAGGAAG GGGC GGAAGG GGAU CA A
									CC UGG AUGGACCUCCUUC CCCG CCUUCU CCUG GU G
									UU ACA CU U UC- CGUGUAGA^ - C
	ssc-miR-new_72	X	76729958	76730038	-	12	AAAGACUAUAAAAUAAAAAGGA	UCAAACUGAAUCCCUUUUUAUUUUAUAGUUUUGCUAGUAAUAAAAGCAAAAAGACUAUAAAAUAAAAAGGAAUUCAGUUUG	U C ---| AGUA	-35.5
									CAAACUGAAU CCUUUUUAUUUUAUAGUU UUGCU \
									GUUUGACUUA GGAAAAAUAAAAUAUCAG AACGA A
									A AAA^ AAAU
	ssc-miR-new_73	X	76730885	76730965	-	448	AGGGAACCUGGAAAAGCUGAAG	UGUUCUGGAGAGGGAACCUGGAAAAGCUGAAGGUGUAAUAUGAAAACCUCAGCAAUUCUUGGUUCUCAUUUUUAGGACAUC	- -| U AA A GUAAU	-35.6
									UGUUCUGGAGA GGGAACC GGAA GCUGA GGU \
									ACAGGAUUUUU CUCUUGG UCUU CGACU CCA A
									CU A^ U AA - AAAGU
	ssc-miR-new_74	X	100547917	100547992	-	441	AAACAUCUGGUUGGUUGAGAGA	UGAAAAGUUCCGUCAACCAUCCAGCUGUUUGGGGUGAUGCAAACAAACAUCUGGUUGGUUGAGAGAAUUUUUUACU	- CG U C GG-|UG	-32.2
									UGAAAAGUUC UCAACCA CCAG UGUUUG G \
									AUUUUUUAAG AGUUGGU GGUC ACAAAC C A
									UC AG U U AAA^GU
	ssc-miR-new_75	X	100582599	100582690	-	446	CUGGACUUGAAGUCAGAAGGC	UAAAGGAAUCCUGGACUUGAAGUCAGAAGGCCUAGAAAAUAUGCUAAGAUAGGCAACUUCCUUUGCCAGUUGAUAUGAAUCCAUCACUUUAU	-| AUCC C GAA AA CU AAAAUA AA	-18.5
									UAAAG GA UGGA UU GUCAG GGC AG UGCU G
									AUUUC CU ACCU AG UAGUU CCG UC ACGG A
									U A^ ---- A UA- GA UU CUUCA- AU
	ssc-miR-new_76	X	118219045	118219126	-	18	UGAUUGGCACCUCUUUGAGUGAC	UGUGUGCGGUGCUCCACUUCAAGAAGUGCCAUCCAUGUGGCUAGAAAUAUGAUUGGCACCUCUUUGAGUGACGUAACACACA	U| CGG UC C A UC GGC	-33.4
									GUGUG UGC CACUU AAGA GUGCCA CAUGU U
									CACAC AUG GUGAG UUCU CACGGU GUAUA A
									A^ A-- CA U C UA AAG
	ssc-miR-new_77	X	118227212	118227291	-	18	ACUGUCACCUUUUUGAGUAGA	AGUGUGGUGCCCUACUCCAAAGGGUGUCAUUCAUACAGACUAAUACAUGACUGUCACCUUUUUGAGUAGAGUAAUGCACA	A| GG C C U U ACAGA	-31.5
									GUGU UGC CUACUC AAAGGGUG CA UCAU C
									CACG AUG GAUGAG UUUUCCAC GU AGUA U
									A^ UA A U U C CAUAA
	ssc-miR-new_78	X	123792774	123792866	-	20	CACUGGUUUCCUGGAGCAGCAG	ACAGAGACCUCACUGGUUUCCUGGAGCAGCAGGUUCCGGAUGGGAGGCCGAGCUCAGACCCUGCUGCUCCGUGCAACCAGCAAGUUCUCUGUG	C CA UCC U C A--| G	-46.8
									ACAGAGA CU CUGGUU UGGAGCAGCAGG UC GG UGG A
									UGUCUCU GA GACCAA GCCUCGUCGUCC AG CU GCC G
									G U AC CGU C A CGA^ G
