# Supplementary material for: Discovery of MicroRNAs Associated with Myogenesis by Deep Sequencing of Serial Developmental Skeletal Muscles in Pigs
Source: PLoS One. 2012 Dec 21;7(12):e52123. doi: 10.1371/journal.pone.0052123 (PMC3528764; doi:10.1371/journal.pone.0052123)
Supplement: Table S4 — Rank of known mRNAs in solexa sequencing. (XLS) [file pone.0052123.s004.xls]

## Sheet: Table S4
Table S4 Rank of known mRNAs in solexa sequencing
	Rank	Category	Unique reads	Total reads
	1	ssc-mir-206	30	4461378
	2	ssc-mir-1	38	3883772
	3	ssc-mir-378	43	1365838
	4	ssc-let-7a	30	944710
	5	ssc-let-7f	28	646754
	6	ssc-let-7c	38	563816
	7	ssc-mir-143-3p	41	251006
	8	ssc-mir-10b	45	223657
	9	ssc-mir-148a	24	170949
	10	ssc-mir-127	51	116313						9
	11	ssc-mir-30d	31	109948
	12	ssc-let-7g	21	85786
	13	ssc-miR-30a-5p	24	75217
	14	ssc-mir-21	27	74171
	15	ssc-mir-10a	41	57699
	16	ssc-mir-181a-2	42	49317
	17	ssc-miR-199a-3p	25	47078
	18	ssc-let-7e	25	46423
	19	ssc-mir-26a	24	44549
	20	ssc-miR-542-3p	27	43810
	21	ssc-mir-99b	19	39713
	22	ssc-mir-103-2	24	36550
	23	ssc-mir-191	25	33901
	24	ssc-mir-152	11	31616
	25	ssc-miR-30e-5p	22	31321
	26	ssc-miR-140*	33	30624
	27	ssc-miR-27b	18	28852
	28	ssc-mir-369	24	25770
	29	ssc-mir-125b-1	25	25208
	30	ssc-mir-100	22	24110
	31	ssc-miR-151-3p	26	24076
	32	ssc-mir-24-2	30	21596
	33	ssc-mir-101-2	25	19896
	34	ssc-mir-432	32	19896
	35	ssc-miR-423-5p	20	19466
	36	ssc-let-7i	25	19360
	37	ssc-miR-532-5p	28	14634
	38	ssc-mir-148b	21	14516
	39	ssc-mir-133a-3p	21	14073
	40	ssc-mir-196a	18	14046
	41	ssc-mir-196b	14	13826
	42	ssc-mir-99a	22	12872
	43	ssc-mir-125a	27	12741
	44	ssc-mir-299	39	12157
	45	ssc-mir-335	27	11786
	46	ssc-mir-181b-1	35	9608
	47	ssc-miR-30e-3p	22	9435
	48	ssc-mir-92a-1	18	9052
	49	ssc-mir-320	36	8945
	50	ssc-miR-30a-3p	15	8329
	51	ssc-mir-186	20	8004
	52	ssc-mir-128-2	23	7210
	53	ssc-miR-199a-5p	17	7102
	54	ssc-miR-423-3p	20	6470
	55	ssc-mir-133b	24	5824
	56	ssc-mir-27a	16	5793
	57	ssc-mir-450b	22	5280
	58	ssc-miR-151-5p	20	5222
	59	ssc-mir-28-3p	15	5194
	60	ssc-mir-16-1	17	4475
	61	ssc-mir-30c	19	4319
	62	ssc-mir-499	22	4150
	63	ssc-mir-744	9	4098
	64	ssc-mir-20	14	4064
	65	ssc-mir-136	49	3942
	66	ssc-mir-503	26	3591
	67	ssc-mir-486	18	3493
	68	ssc-miR-450c	14	3343
	69	ssc-mir-363	13	3182
	70	ssc-mir-146b	15	3144
	71	ssc-miR-17-5p	14	2972
	72	ssc-miR-424	12	2701
	73	ssc-miR-22-3p	11	2658
	74	ssc-mir-128-1	12	2406
	75	ssc-miR-376a*	11	2399
	76	ssc-mir-125b-2	24	2225
	77	ssc-mir-98	13	2131
	78	ssc-mir-500	29	2124
	79	ssc-mir-1285	332	2042
	80	ssc-mir-323	15	2029
	81	ssc-miR-425-5p	14	1940
	82	ssc-mir-342	25	1755
	83	ssc-mir-199b	13	1752
	84	ssc-mir-130a	14	1689
	85	ssc-mir-214	33	1675
	86	ssc-miR-532-3p	10	1653
	87	ssc-miR-542-5p	14	1560
	88	ssc-miR-374a*	10	1556
	89	ssc-miR-140	7	1551
	90	ssc-mir-23b	26	1482
	91	ssc-mir-340	18	1461
	92	ssc-mir-574	15	1457
	93	ssc-mir-708	23	1290
	94	ssc-mir-185	10	1123
	95	ssc-mir-130b	14	1108
	96	ssc-miR-30b-5p	7	1100
	97	ssc-miR-193a-5p	5	1086
	98	ssc-mir-1307	21	1071
	99	ssc-miR-374a	9	1043
	100	ssc-mir-23a	15	979
	101	ssc-mir-133a-5p	16	969
	102	ssc-mir-95	12	950
	103	ssc-mir-769	12	942
	104	ssc-mir-374b	10	864
	105	ssc-mir-101-1	7	835
	106	ssc-mir-15a	10	833
	107	ssc-mir-455	41	805
	108	ssc-miR-361-5p	8	794
	109	ssc-mir-145	23	776
	110	ssc-mir-758	12	754
	111	ssc-mir-19b-1	10	731
	112	ssc-mir-139	6	698
	113	ssc-mir-181d	11	663
	114	ssc-mir-29a	15	565
	115	ssc-mir-181c	20	530
	116	ssc-mir-628	17	492
	117	ssc-mir-18	10	489
	118	ssc-miR-424*	10	461
	119	ssc-mir-15b	11	447
	120	ssc-mir-9-2	9	431
	121	ssc-mir-183	14	430
	122	ssc-miR-345-3p	9	402
	123	ssc-mir-181a-1	8	396
	124	ssc-mir-217	12	381
	125	ssc-mir-142	16	372
	126	ssc-mir-7	20	348
	127	ssc-miR-27b*	13	347
	128	ssc-mir-184	10	324
	129	ssc-miR-17-3p	10	318
	130	ssc-mir-338	10	311
	131	ssc-mir-106a	7	308
	132	ssc-mir-339	12	304
	133	ssc-mir-216	11	296
	134	ssc-mir-221	16	278
	135	ssc-mir-676	11	266
	136	ssc-miR-361-3p	9	258
	137	ssc-mir-195	5	246
	138	ssc-mir-450a	5	235
	139	ssc-miR-425-3p	17	225
	140	ssc-mir-365-1	19	207
	141	ssc-mir-324	11	196
	142	ssc-mir-192	12	195
	143	ssc-mir-24-1	11	192
	144	ssc-miR-331-5p	16	185
	145	ssc-mir-135-1	7	172
	146	ssc-mir-19a	7	168
	147	ssc-mir-504	9	158
	148	ssc-mir-664	10	145
	149	ssc-miR-1306-5p	7	138
	150	ssc-mir-135-2	8	125
	151	ssc-mir-32	5	123
	152	ssc-mir-210	10	120
	153	ssc-mir-105-1	9	117
	154	ssc-mir-1277	12	115
	155	ssc-miR-885-3p	5	112
	156	ssc-miR-1306-3p	10	112
	157	ssc-mir-505	16	100
	158	ssc-mir-143-5p	6	99
	159	ssc-mir-181b-2	7	94
	160	ssc-miR-22-5p	6	90
	161	ssc-mir-328	4	83
	162	ssc-mir-122	8	77
	163	ssc-mir-208b	7	74
	164	ssc-mir-29c	12	73
	165	ssc-mir-107	5	63
	166	ssc-mir-92b	9	62
	167	ssc-mir-365-2	7	62
	168	ssc-mir-29b	7	60
	169	ssc-mir-1839	7	54
	170	ssc-miR-376a	9	53
	171	ssc-miR-331-3p	6	50
	172	ssc-mir-215	3	48
	173	ssc-mir-222	9	46
	174	ssc-mir-129	2	41
	175	ssc-mir-34c	1	40
	176	ssc-mir-204	7	37
	177	ssc-miR-450c*	4	33
	178	ssc-miR-30b-3p	5	32
	179	ssc-miR-345-5p	4	32
	180	ssc-mir-202	10	31
	181	ssc-mir-497	6	30
	182	ssc-mir-224	4	25
	183	ssc-mir-92a-2	6	21
	184	ssc-miR-885-5p	2	19
	185	ssc-mir-935	3	16
	186	ssc-mir-105-2	3	9
	187	ssc-mir-205	1	9
	188	ssc-miR-193a-3p	3	9
	189	ssc-mir-34a	3	8
	190	ssc-mir-16-2	2	8
	191	ssc-mir-124a-1	4	5
	192	ssc-mir-326	1	5
	193	ssc-mir-325	2	5
	194	ssc-mir-103-1	2	5
	195	ssc-mir-153	1	2
	196	ssc-mir-301	1	1
	197	ssc-mir-19b-2	1	1
